# Supplementary material for: Crystal structure of methyl 1-methyl-2-oxo­spiro­[indoline-3,2′-oxirane]-3′-carboxyl­ate
Source: Acta Crystallogr E Crystallogr Commun. 2015 Apr 2;71(Pt 5):o274–5. doi: 10.1107/S2056989015006398 (PMC4420098; doi:10.1107/S2056989015006398)
Supplement: Supplementary file 1 [file e-71-0o274-sup1.cif]

##############################################################################
#                                                                            #
# This CIF contains the data in a paper accepted for publication in          #
# Acta Crystallographica Section E. It conforms to the requirements of       #
# Notes for Authors for Acta Crystallographica Section E, and has been       #
# peer reviewed under the auspices of the IUCr Commission on Journals.       #
#                                                                            #
# Full details of the Crystallographic Information File format               #
# are given in the paper "The Crystallographic Information File (CIF):       #
# a New Standard Archive File for Crystallography" by S. R. Hall, F. H.      #
# Allen and I. D. Brown [Acta Cryst. (1991), A47, 655-685].                  #
#                                                                            #
# The current version of the core CIF dictionary is obtainable from          #
# ftp://ftp.iucr.org/pub/cif_core.dic.                                       #
#                                                                            #
# Software is freely available for graphical display of the structure(s)     #
# in this CIF. For information consult the CIF software page                 #
# http://www.iucr.org/resources/cif/software.                                #
#                                                                            #
# This file may be used for bona fide research purposes within the           #
# scientific community so long as proper attribution is given to the journal # 
# article from which it was obtained.                                        #
#                                                                            #
##############################################################################
data_global
_audit_creation_method     SHELXL-97
_journal_date_recd_electronic     2015-02-10
_journal_date_accepted     2015-03-29
_journal_name_full     'Acta Crystallographica, Section E'
_journal_year     2015
_journal_volume     71
_journal_issue      5
_journal_page_first     o274
_journal_page_last     o275
_journal_paper_category     HO
_journal_paper_doi     10.1107/S2056989015006398
_journal_coeditor_code     HB7369
_publ_contact_author_name     'A. SubbiahPandi'
_publ_contact_author_address
;
  Department of Physics
  Presidency College
  Chennai 600 005
  India
;
_publ_contact_author_email     aspandian59@gmail.com
_publ_contact_author_fax     '091 044 2854 4894'
_publ_contact_author_phone     '091 044 2591061'
_publ_section_title
;
Crystal structure of methyl
1-methyl-2-oxospiro[indoline-3,2'-oxirane]-3'-carboxylate
;
loop_
    _publ_author_name
    _publ_author_address
    'M. P. Savithri'
;    Department of Physics
     Queen Mary's College  (Autonomous)
     Chennai 600 004
     India
;
    'P. S. Yuvaraj'
;    University of Madras
     Industrial Chemistry Laboratory
     Central Leather Research Institute
     Adyar
     Chennai 600 020
     India
;
    'B. S. R. Reddy'
;   University of Madras
    Industrial Chemistry Laboratory
    Central Leather Research Institute
    Adyar
    Chennai 600 020
    India
;
    ' R. Raja'
;    Department of Physics
     Presidency College  (Autonomous)
     Chennai 600 005
     India
;
    'A. SubbiahPandi'
;    Department of Physics
     Presidency College  (Autonomous)
     Chennai 600 005
     India
;
_publ_section_synopsis     .
data_I
_database_code_depnum_ccdc_archive 'CCDC 1056692'
_audit_creation_method     SHELXL-97
_chemical_name_systematic
;
Methyl 1-methyl-2-oxospiro[indoline-3,2'-oxirane]-3'-carboxylate
;
_chemical_name_common     ?
_chemical_formula_moiety     'C12 H11 N O4'
_chemical_formula_sum     'C12 H11 N O4'
_chemical_formula_iupac     'C12 H11 N O4'
_chemical_formula_weight     233.22
_chemical_melting_point     ?
_symmetry_cell_setting     triclinic
_symmetry_space_group_name_H-M     'P -1'
_symmetry_space_group_name_Hall     '-P 1'
loop_
    _symmetry_equiv_pos_as_xyz
    'x, y, z'
    '-x, -y, -z'
_cell_length_a     7.1401(4)
_cell_length_b     8.7787(4)
_cell_length_c     9.0678(4)
_cell_angle_alpha     91.517(3)
_cell_angle_beta     104.227(3)
_cell_angle_gamma     94.714(3)
_cell_volume     548.44(5)
_cell_formula_units_Z     2
_cell_measurement_reflns_used     1927
_cell_measurement_theta_min     2.32
_cell_measurement_theta_max     24.99
_cell_measurement_temperature     293(2)
_exptl_crystal_description     Block
_exptl_crystal_colour     colourless
_exptl_crystal_size_max     0.35
_exptl_crystal_size_mid     0.30
_exptl_crystal_size_min     0.30
_exptl_crystal_density_diffrn     1.412
_exptl_crystal_density_meas     ?
_exptl_crystal_density_method     'not measured'
_exptl_crystal_F_000     244
_exptl_absorpt_coefficient_mu     0.107
_exptl_absorpt_correction_type     multi-scan
_exptl_absorpt_process_details
;
(SADABS; Bruker, 2004)
;
_exptl_absorpt_correction_T_min     0.9634
_exptl_absorpt_correction_T_max     0.9685
_exptl_special_details
;
;
_diffrn_ambient_temperature     293(2)
_diffrn_radiation_type     MoK\a
_diffrn_radiation_wavelength     0.71073
_diffrn_radiation_source     'fine-focus sealed tube'
_diffrn_radiation_monochromator     graphite
_diffrn_measurement_device_type     'Bruker Kappa APEXII CCD'
_diffrn_measurement_method     '\w and \f scans '
_diffrn_detector_area_resol_mean     ?
_diffrn_reflns_number     11311
_diffrn_reflns_av_R_equivalents     0.0369
_diffrn_reflns_av_sigmaI/netI     0.0255
_diffrn_reflns_theta_min     2.32
_diffrn_reflns_theta_max     24.99
_diffrn_reflns_theta_full     24.99
_diffrn_measured_fraction_theta_max     0.999
_diffrn_measured_fraction_theta_full     0.999
_diffrn_reflns_limit_h_min     -8
_diffrn_reflns_limit_h_max     8
_diffrn_reflns_limit_k_min     -10
_diffrn_reflns_limit_k_max     10
_diffrn_reflns_limit_l_min     -10
_diffrn_reflns_limit_l_max     10
_diffrn_standards_number     ?
_diffrn_standards_interval_count     ?
_diffrn_standards_interval_time     ?
_diffrn_standards_decay_%     ?
_refine_special_details
;
 Refinement of F^2^ against ALL reflections.  The weighted R-factor wR and
 goodness of fit S are based on F^2^, conventional R-factors R are based
 on F, with F set to zero for negative F^2^. The threshold expression of
 F^2^ > 2sigma(F^2^) is used only for calculating R-factors(gt) etc. and is
 not relevant to the choice of reflections for refinement.  R-factors based
 on F^2^ are statistically about twice as large as those based on F, and R-
 factors based on ALL data will be even larger.
;
_reflns_number_total     1927
_reflns_number_gt     1480
_reflns_threshold_expression     I>2\s(I)
_refine_ls_structure_factor_coef     Fsqd
_refine_ls_matrix_type     full
_refine_ls_R_factor_all     0.0705
_refine_ls_R_factor_gt     0.0554
_refine_ls_wR_factor_gt     0.1586
_refine_ls_wR_factor_ref     0.1726
_refine_ls_goodness_of_fit_ref     1.063
_refine_ls_restrained_S_all     1.063
_refine_ls_number_reflns     1927
_refine_ls_number_parameters     158
_refine_ls_number_restraints     0
_refine_ls_hydrogen_treatment     mixed
_refine_ls_weighting_scheme     calc
_refine_ls_weighting_details
         'calc w=1/[\s^2^(Fo^2^)+(0.1020P)^2^+0.1720P] where P=(Fo^2^+2Fc^2^)/3'
_atom_sites_solution_hydrogens     geom
_atom_sites_solution_primary     direct
_atom_sites_solution_secondary     difmap
_refine_ls_shift/su_max     0.000
_refine_ls_shift/su_mean     0.000
_refine_diff_density_max     0.304
_refine_diff_density_min     -0.270
_refine_ls_extinction_method     none
_refine_ls_extinction_coef     ?
loop_
    _atom_type_symbol
    _atom_type_description
    _atom_type_scat_dispersion_real
    _atom_type_scat_dispersion_imag
    _atom_type_scat_source
    'C' 'C' 0.0033 0.0016
                         'International Tables Vol C Tables 4.2.6.8 and 6.1.1.4'
    'H' 'H' 0.0000 0.0000
                         'International Tables Vol C Tables 4.2.6.8 and 6.1.1.4'
    'N' 'N' 0.0061 0.0033
                         'International Tables Vol C Tables 4.2.6.8 and 6.1.1.4'
    'O' 'O' 0.0106 0.0060
                         'International Tables Vol C Tables 4.2.6.8 and 6.1.1.4'
_computing_data_collection
;
APEX2 (Bruker, 2004)
;
_computing_cell_refinement
;
SAINT (Bruker, 2004)
;
_computing_data_reduction
;
SAINT (Bruker, 2004)
;
_computing_structure_solution
;
SHELXS97 (Sheldrick, 2008)
;
_computing_structure_refinement
;
SHELXL97 (Sheldrick, 2008)
;
_computing_molecular_graphics
;
ORTEP-3 for Windows (Farrugia, 2012)
;
_computing_publication_material
;
SHELXL97 (Sheldrick, 2008) and PLATON (Spek, 2009)
;
loop_
    _atom_site_type_symbol
    _atom_site_label
    _atom_site_fract_x
    _atom_site_fract_y
    _atom_site_fract_z
    _atom_site_U_iso_or_equiv
    _atom_site_adp_type
    _atom_site_calc_flag
    _atom_site_refinement_flags
    _atom_site_occupancy
    _atom_site_symmetry_multiplicity
    _atom_site_disorder_assembly
    _atom_site_disorder_group
    O O2 0.0254(2) 0.10821(18) 0.36778(18) 0.0462(5) Uani d . 1 1 . .
    O O4 0.1745(3) -0.03538(19) 0.15149(19) 0.0536(5) Uani d . 1 1 . .
    O O3 0.4764(3) 0.0432(2) 0.2809(2) 0.0632(6) Uani d . 1 1 . .
    O O1 0.1739(3) 0.3246(2) 0.1663(2) 0.0643(6) Uani d . 1 1 . .
    N N1 0.2372(3) 0.4866(2) 0.3794(3) 0.0504(6) Uani d . 1 1 . .
    C C7 0.2040(3) 0.3195(3) 0.5623(3) 0.0425(6) Uani d . 1 1 . .
    C C2 0.3047(4) 0.0282(2) 0.2698(3) 0.0429(6) Uani d . 1 1 . .
    C C4 0.1736(3) 0.2320(2) 0.4166(2) 0.0379(5) Uani d . 1 1 . .
    C C3 0.2223(4) 0.0750(3) 0.3974(3) 0.0428(6) Uani d . 1 1 . .
    C C6 0.2456(3) 0.4711(3) 0.5343(3) 0.0486(6) Uani d . 1 1 . .
    C C5 0.1928(3) 0.3492(3) 0.3012(3) 0.0438(6) Uani d . 1 1 . .
    C C8 0.2075(4) 0.2738(4) 0.7065(3) 0.0566(7) Uani d . 1 1 . .
    H H8 0.1811 0.1715 0.7247 0.068 Uiso calc R 1 1 . .
    C C11 0.2901(4) 0.5825(4) 0.6509(4) 0.0717(10) Uani d . 1 1 . .
    H H11 0.3174 0.6849 0.6334 0.086 Uiso calc R 1 1 . .
    C C1 0.2456(5) -0.0803(4) 0.0221(3) 0.0692(9) Uani d . 1 1 . .
    H H1A 0.1393 -0.1255 -0.0577 0.104 Uiso calc R 1 1 . .
    H H1B 0.3391 -0.1534 0.0521 0.104 Uiso calc R 1 1 . .
    H H1C 0.3056 0.0081 -0.0141 0.104 Uiso calc R 1 1 . .
    C C12 0.2681(5) 0.6277(3) 0.3066(5) 0.0774(10) Uani d . 1 1 . .
    H H12A 0.2979 0.7114 0.3813 0.116 Uiso calc R 1 1 . .
    H H12B 0.1528 0.6440 0.2303 0.116 Uiso calc R 1 1 . .
    H H12C 0.3742 0.6214 0.2597 0.116 Uiso calc R 1 1 . .
    C C10 0.2921(5) 0.5344(5) 0.7951(4) 0.0845(12) Uani d . 1 1 . .
    H H10 0.3223 0.6068 0.8761 0.101 Uiso calc R 1 1 . .
    C C9 0.2516(5) 0.3848(5) 0.8237(4) 0.0796(11) Uani d . 1 1 . .
    H H9 0.2537 0.3576 0.9225 0.096 Uiso calc R 1 1 . .
    H H3 0.273(4) 0.024(3) 0.488(3) 0.052(7) Uiso d . 1 1 . .
loop_
    _atom_site_aniso_label
    _atom_site_aniso_U_11
    _atom_site_aniso_U_22
    _atom_site_aniso_U_33
    _atom_site_aniso_U_12
    _atom_site_aniso_U_13
    _atom_site_aniso_U_23
    O2 0.0454(10) 0.0440(9) 0.0450(9) -0.0086(7) 0.0076(7) 0.0005(7)
    O4 0.0565(11) 0.0523(11) 0.0456(10) 0.0033(8) 0.0026(8) -0.0115(8)
    O3 0.0524(13) 0.0730(13) 0.0597(12) 0.0065(9) 0.0068(9) -0.0112(9)
    O1 0.0859(15) 0.0673(12) 0.0455(11) 0.0096(10) 0.0247(10) 0.0167(9)
    N1 0.0464(12) 0.0339(11) 0.0738(15) 0.0021(8) 0.0206(10) 0.0087(9)
    C7 0.0352(12) 0.0495(14) 0.0418(13) 0.0004(10) 0.0099(9) -0.0061(10)
    C2 0.0477(15) 0.0335(12) 0.0425(13) 0.0041(10) 0.0020(10) 0.0010(9)
    C4 0.0380(12) 0.0387(12) 0.0351(11) -0.0034(9) 0.0078(9) 0.0011(9)
    C3 0.0477(14) 0.0373(12) 0.0382(13) -0.0010(10) 0.0024(10) 0.0032(10)
    C6 0.0333(13) 0.0470(14) 0.0650(17) 0.0033(10) 0.0125(11) -0.0104(11)
    C5 0.0425(13) 0.0441(13) 0.0476(14) 0.0047(10) 0.0154(10) 0.0087(10)
    C8 0.0495(15) 0.0805(19) 0.0392(14) -0.0009(13) 0.0128(11) -0.0032(12)
    C11 0.0491(17) 0.0595(18) 0.100(3) 0.0038(13) 0.0116(16) -0.0328(17)
    C1 0.077(2) 0.082(2) 0.0455(15) 0.0188(16) 0.0083(13) -0.0170(14)
    C12 0.0574(18) 0.0453(16) 0.137(3) 0.0067(13) 0.0348(18) 0.0312(17)
    C10 0.061(2) 0.110(3) 0.074(2) 0.0127(19) 0.0073(16) -0.052(2)
    C9 0.062(2) 0.128(3) 0.0476(17) 0.0067(19) 0.0138(14) -0.0251(18)
_geom_special_details
;
 All esds (except the esd in the dihedral angle between two l.s. planes)
 are estimated using the full covariance matrix.  The cell esds are taken
 into account individually in the estimation of esds in distances, angles
 and torsion angles; correlations between esds in cell parameters are only
 used when they are defined by crystal symmetry.  An approximate (isotropic)
 treatment of cell esds is used for estimating esds involving l.s. planes.
;
loop_
    _geom_bond_atom_site_label_1
    _geom_bond_atom_site_label_2
    _geom_bond_site_symmetry_2
    _geom_bond_distance
    _geom_bond_publ_flag
    O2 C3 . 1.421(3) ?
    O2 C4 . 1.433(3) ?
    O4 C2 . 1.311(3) ?
    O4 C1 . 1.446(3) ?
    O3 C2 . 1.201(3) ?
    O1 C5 . 1.209(3) ?
    N1 C5 . 1.356(3) ?
    N1 C6 . 1.402(3) ?
    N1 C12 . 1.446(3) ?
    C7 C8 . 1.373(3) ?
    C7 C6 . 1.384(4) ?
    C7 C4 . 1.470(3) ?
    C2 C3 . 1.484(4) ?
    C4 C3 . 1.466(3) ?
    C4 C5 . 1.509(3) ?
    C3 H3 . 0.95(3) ?
    C6 C11 . 1.380(4) ?
    C8 C9 . 1.382(4) ?
    C8 H8 . 0.9300 ?
    C11 C10 . 1.382(5) ?
    C11 H11 . 0.9300 ?
    C1 H1A . 0.9600 ?
    C1 H1B . 0.9600 ?
    C1 H1C . 0.9600 ?
    C12 H12A . 0.9600 ?
    C12 H12B . 0.9600 ?
    C12 H12C . 0.9600 ?
    C10 C9 . 1.367(5) ?
    C10 H10 . 0.9300 ?
    C9 H9 . 0.9300 ?
loop_
    _geom_angle_atom_site_label_1
    _geom_angle_atom_site_label_2
    _geom_angle_atom_site_label_3
    _geom_angle_site_symmetry_1
    _geom_angle_site_symmetry_3
    _geom_angle
    _geom_angle_publ_flag
    C3 O2 C4 . . 61.80(14) ?
    C2 O4 C1 . . 116.2(2) ?
    C5 N1 C6 . . 111.2(2) ?
    C5 N1 C12 . . 122.4(3) ?
    C6 N1 C12 . . 126.4(2) ?
    C8 C7 C6 . . 121.6(2) ?
    C8 C7 C4 . . 131.6(2) ?
    C6 C7 C4 . . 106.7(2) ?
    O3 C2 O4 . . 125.0(2) ?
    O3 C2 C3 . . 121.3(2) ?
    O4 C2 C3 . . 113.7(2) ?
    O2 C4 C3 . . 58.71(14) ?
    O2 C4 C7 . . 123.07(19) ?
    C3 C4 C7 . . 125.9(2) ?
    O2 C4 C5 . . 116.78(18) ?
    C3 C4 C5 . . 121.0(2) ?
    C7 C4 C5 . . 105.51(19) ?
    O2 C3 C4 . . 59.48(14) ?
    O2 C3 C2 . . 119.95(19) ?
    C4 C3 C2 . . 121.3(2) ?
    O2 C3 H3 . . 117.1(15) ?
    C4 C3 H3 . . 116.4(16) ?
    C2 C3 H3 . . 112.8(15) ?
    C11 C6 C7 . . 120.9(3) ?
    C11 C6 N1 . . 128.8(3) ?
    C7 C6 N1 . . 110.3(2) ?
    O1 C5 N1 . . 127.2(2) ?
    O1 C5 C4 . . 126.6(2) ?
    N1 C5 C4 . . 106.3(2) ?
    C7 C8 C9 . . 117.8(3) ?
    C7 C8 H8 . . 121.1 ?
    C9 C8 H8 . . 121.1 ?
    C6 C11 C10 . . 116.7(3) ?
    C6 C11 H11 . . 121.7 ?
    C10 C11 H11 . . 121.7 ?
    O4 C1 H1A . . 109.5 ?
    O4 C1 H1B . . 109.5 ?
    H1A C1 H1B . . 109.5 ?
    O4 C1 H1C . . 109.5 ?
    H1A C1 H1C . . 109.5 ?
    H1B C1 H1C . . 109.5 ?
    N1 C12 H12A . . 109.5 ?
    N1 C12 H12B . . 109.5 ?
    H12A C12 H12B . . 109.5 ?
    N1 C12 H12C . . 109.5 ?
    H12A C12 H12C . . 109.5 ?
    H12B C12 H12C . . 109.5 ?
    C9 C10 C11 . . 122.8(3) ?
    C9 C10 H10 . . 118.6 ?
    C11 C10 H10 . . 118.6 ?
    C10 C9 C8 . . 120.3(3) ?
    C10 C9 H9 . . 119.9 ?
    C8 C9 H9 . . 119.9 ?
loop_
    _geom_torsion_atom_site_label_1
    _geom_torsion_atom_site_label_2
    _geom_torsion_atom_site_label_3
    _geom_torsion_atom_site_label_4
    _geom_torsion_site_symmetry_1
    _geom_torsion_site_symmetry_2
    _geom_torsion_site_symmetry_3
    _geom_torsion_site_symmetry_4
    _geom_torsion
    _geom_torsion_publ_flag
    C1 O4 C2 O3 . . . . -4.4(4) ?
    C1 O4 C2 C3 . . . . 178.6(2) ?
    C3 O2 C4 C7 . . . . -115.0(2) ?
    C3 O2 C4 C5 . . . . 111.7(2) ?
    C8 C7 C4 O2 . . . . 44.0(4) ?
    C6 C7 C4 O2 . . . . -140.1(2) ?
    C8 C7 C4 C3 . . . . -28.9(4) ?
    C6 C7 C4 C3 . . . . 147.0(2) ?
    C8 C7 C4 C5 . . . . -178.4(2) ?
    C6 C7 C4 C5 . . . . -2.5(2) ?
    C4 O2 C3 C2 . . . . -110.9(2) ?
    C7 C4 C3 O2 . . . . 110.4(2) ?
    C5 C4 C3 O2 . . . . -104.4(2) ?
    O2 C4 C3 C2 . . . . 108.6(2) ?
    C7 C4 C3 C2 . . . . -141.0(2) ?
    C5 C4 C3 C2 . . . . 4.2(3) ?
    O3 C2 C3 O2 . . . . 157.5(2) ?
    O4 C2 C3 O2 . . . . -25.4(3) ?
    O3 C2 C3 C4 . . . . 87.1(3) ?
    O4 C2 C3 C4 . . . . -95.8(2) ?
    C8 C7 C6 C11 . . . . -0.8(4) ?
    C4 C7 C6 C11 . . . . -177.1(2) ?
    C8 C7 C6 N1 . . . . 178.4(2) ?
    C4 C7 C6 N1 . . . . 2.0(3) ?
    C5 N1 C6 C11 . . . . 178.4(2) ?
    C12 N1 C6 C11 . . . . -2.3(4) ?
    C5 N1 C6 C7 . . . . -0.6(3) ?
    C12 N1 C6 C7 . . . . 178.7(2) ?
    C6 N1 C5 O1 . . . . 179.6(2) ?
    C12 N1 C5 O1 . . . . 0.2(4) ?
    C6 N1 C5 C4 . . . . -1.0(3) ?
    C12 N1 C5 C4 . . . . 179.7(2) ?
    O2 C4 C5 O1 . . . . -37.7(3) ?
    C3 C4 C5 O1 . . . . 30.3(4) ?
    C7 C4 C5 O1 . . . . -178.4(2) ?
    O2 C4 C5 N1 . . . . 142.9(2) ?
    C3 C4 C5 N1 . . . . -149.1(2) ?
    C7 C4 C5 N1 . . . . 2.2(2) ?
    C6 C7 C8 C9 . . . . 0.9(4) ?
    C4 C7 C8 C9 . . . . 176.2(3) ?
    C7 C6 C11 C10 . . . . 0.5(4) ?
    N1 C6 C11 C10 . . . . -178.5(2) ?
    C6 C11 C10 C9 . . . . -0.3(5) ?
    C11 C10 C9 C8 . . . . 0.5(5) ?
    C7 C8 C9 C10 . . . . -0.7(4) ?
loop_
    _geom_hbond_atom_site_label_D
    _geom_hbond_atom_site_label_H
    _geom_hbond_atom_site_label_A
    _geom_hbond_site_symmetry_A
    _geom_hbond_distance_DH
    _geom_hbond_distance_HA
    _geom_hbond_distance_DA
    _geom_hbond_angle_DHA
    C3 H3 O3 2_656 0.95(3) 2.52(3) 3.414(3) 157(2)
    C9 H9 O1 1_556 0.93 2.43 3.335(4) 163
