# Supplementary material for: Crystal structure of methyl 1-methyl-2-oxo­spiro­[indoline-3,2′-oxirane]-3′-carboxyl­ate
Source: Acta Crystallogr E Crystallogr Commun. 2015 Apr 2;71(Pt 5):o274–5. doi: 10.1107/S2056989015006398 (PMC4420098; doi:10.1107/S2056989015006398)
Supplement: Supplementary file 2 [file e-71-0o274-Isup2.hkl]

#
# h,k,l, Fc-squared, Fo-squared, sigma(Fo-squared) and status flag
#
data_I
_shelx_title ' MPSYV2 in P-1'
_shelx_refln_list_code          4
_shelx_F_calc_maximum       92.87
_exptl_crystal_F_000       244.00
_reflns_d_resolution_high  0.8411
 
loop_
 _symmetry_equiv_pos_as_xyz
 'x, y, z'
 '-x, -y, -z'
 
_cell_length_a     7.1401
_cell_length_b     8.7787
_cell_length_c     9.0678
_cell_angle_alpha  91.517
_cell_angle_beta  104.227
_cell_angle_gamma  94.714
 
_shelx_F_squared_multiplier     1.000
 
loop_
 _refln_index_h
 _refln_index_k
 _refln_index_l
 _refln_F_squared_calc
 _refln_F_squared_meas
 _refln_F_squared_sigma
 _refln_observed_status
   1   0   0      366.14      346.66      3.81 o
   2   0   0     8624.75     7198.99     71.86 o
   3   0   0      590.98      645.51      6.84 o
   4   0   0     1181.01     1175.55     13.52 o
   5   0   0       87.20      107.84      2.51 o
   6   0   0        6.41        5.75      0.81 o
   7   0   0        1.59        0.70      0.80 o
   8   0   0        1.71        2.07      2.25 o
  -8   1   0       10.14        8.76      1.63 o
  -7   1   0       19.08       18.10      1.45 o
  -6   1   0      316.86      318.00      5.61 o
  -5   1   0        1.56        2.30      0.47 o
  -4   1   0      571.51      551.88      6.76 o
  -3   1   0      170.94      181.77      2.30 o
  -2   1   0     5856.46     5297.99     53.55 o
  -1   1   0     1528.40     1367.74     15.60 o
   0   1   0       41.16       41.88      0.72 o
   1   1   0     1257.27     1157.47     12.66 o
   2   1   0      105.28      126.20      1.64 o
   3   1   0        1.42        2.41      0.26 o
   4   1   0      208.49      192.55      3.10 o
   5   1   0        0.32        1.05      0.44 o
   6   1   0        0.09        0.06      0.46 o
   7   1   0       23.77       23.86      2.09 o
   8   1   0        0.00        0.89      1.85 o
  -8   2   0       30.17       36.91      4.75 o
  -7   2   0       11.25        9.48      1.21 o
  -6   2   0      101.79      106.00      3.05 o
  -5   2   0       24.55       22.37      1.23 o
  -4   2   0     1300.71     1329.47     16.77 o
  -3   2   0      409.66      386.15      4.39 o
  -2   2   0     1290.50     1252.98     12.79 o
  -1   2   0     1058.78      976.08     11.16 o
   0   2   0     1865.50     2094.43     22.05 o
   1   2   0       23.72       23.65      0.46 o
   2   2   0       83.81       82.29      1.32 o
   3   2   0        0.23        1.08      0.27 o
   4   2   0        1.83        1.35      0.43 o
   5   2   0      182.93      204.44      6.43 o
   6   2   0        0.53        0.82      0.91 o
   7   2   0        0.09        0.37      1.34 o
  -8   3   0       35.86       39.03      2.76 o
  -7   3   0        6.33        3.73      1.23 o
  -6   3   0       65.49       67.92      2.45 o
  -5   3   0      101.14      115.36      2.80 o
  -4   3   0        4.72        3.21      0.53 o
  -3   3   0      146.18      149.93      2.14 o
  -2   3   0      460.11      434.44      4.94 o
  -1   3   0      367.59      356.06      4.05 o
   0   3   0     1244.69     1503.19     16.76 o
   1   3   0      141.70      134.65      1.58 o
   2   3   0       59.84       64.79      0.99 o
   3   3   0      538.82      559.30      7.57 o
   4   3   0       35.27       34.21      1.36 o
   5   3   0       31.30       25.30      1.68 o
   6   3   0       10.21        9.71      1.39 o
   7   3   0        0.10       -1.39      1.89 o
  -7   4   0       12.80       10.52      1.31 o
  -6   4   0        1.03       -0.12      0.63 o
  -5   4   0        0.11        0.44      0.61 o
  -4   4   0        5.31        4.55      0.62 o
  -3   4   0      116.10      142.62      2.46 o
  -2   4   0       77.79       67.16      1.30 o
  -1   4   0       28.70       35.51      0.72 o
   0   4   0        6.33        9.79      0.43 o
   1   4   0      491.05      453.00      4.61 o
   2   4   0       49.12       61.70      0.99 o
   3   4   0       56.97       54.45      1.47 o
   4   4   0        2.00        2.39      0.59 o
   6   4   0        0.01       -0.96      0.64 o
   7   4   0       20.31       23.62      1.94 o
  -7   5   0        2.71        2.51      1.58 o
  -6   5   0        0.06       -0.78      1.02 o
  -5   5   0       11.06       14.67      1.12 o
  -4   5   0       21.06       16.49      1.39 o
  -3   5   0        4.19        5.60      0.56 o
  -2   5   0       26.70       29.74      0.96 o
  -1   5   0      129.13      114.32      1.74 o
   0   5   0      151.16      213.45      3.30 o
   1   5   0      115.39      111.17      1.66 o
   2   5   0       71.88       72.10      1.27 o
   3   5   0       16.25       17.37      0.73 o
   4   5   0       62.12       57.61      1.76 o
   5   5   0      131.03      141.76      3.65 o
   6   5   0       11.67       10.80      1.60 o
  -7   6   0        1.09        0.30      0.96 o
  -6   6   0       11.63       10.68      1.69 o
  -5   6   0        0.66        1.13      0.76 o
  -4   6   0        0.83        0.32      0.24 o
  -3   6   0        3.14        1.76      0.50 o
  -2   6   0      166.30      165.29      2.64 o
  -1   6   0       29.97       29.37      0.89 o
   0   6   0        9.15       10.93      0.64 o
   1   6   0       15.92       14.72      0.77 o
   2   6   0        0.29        0.19      0.29 o
   3   6   0       42.88       42.24      1.18 o
   4   6   0        5.37        5.69      0.84 o
   5   6   0        9.36       11.79      1.13 o
   6   6   0        7.47        5.03      1.27 o
  -6   7   0        0.01       -0.36      0.65 o
  -5   7   0        0.07        0.46      0.60 o
  -4   7   0       24.77       20.54      1.23 o
  -3   7   0        0.04        0.15      0.49 o
  -2   7   0       14.29       14.12      0.71 o
  -1   7   0       29.63       30.06      0.96 o
   0   7   0       91.54      107.55      2.71 o
   1   7   0       61.85       60.08      1.35 o
   2   7   0       90.14       82.51      1.64 o
   3   7   0      108.52      111.57      2.35 o
   4   7   0        9.26       10.85      1.03 o
   5   7   0       25.87       25.78      1.83 o
  -5   8   0        0.06        0.53      0.77 o
  -4   8   0       37.80       42.24      2.23 o
  -3   8   0       33.62       38.20      2.01 o
  -2   8   0       46.51       46.74      2.10 o
  -1   8   0       27.49       23.64      1.69 o
   0   8   0        1.18       -0.61      0.50 o
   1   8   0       74.01       73.16      2.18 o
   2   8   0       40.47       40.77      1.85 o
   3   8   0        0.07        0.04      0.62 o
   4   8   0        6.71        6.13      1.02 o
  -4   9   0        0.12       -0.39      0.80 o
  -3   9   0        4.11        3.91      0.95 o
  -2   9   0        0.10       -0.12      0.76 o
  -1   9   0       33.77       36.41      2.65 o
   0   9   0        0.53       -0.41      0.64 o
   1   9   0        1.19       -0.37      0.70 o
   2   9   0       14.78       14.56      1.09 o
   3   9   0        3.48        5.59      0.94 o
  -3  10   0       12.15       13.06      2.42 o
  -2  10   0        0.18       -0.55      0.84 o
  -1  10   0        1.64        0.75      1.03 o
   0  10   0        0.32       -0.40      0.95 o
   1  10   0        0.74       -0.97      0.75 o
  -1 -10   1       11.30       10.11      1.78 o
   0 -10   1        3.48        3.00      1.49 o
   1 -10   1        2.28        1.86      0.96 o
   2 -10   1        1.55        1.21      0.89 o
  -3  -9   1        0.57        2.04      0.89 o
  -2  -9   1        1.89        0.65      0.83 o
  -1  -9   1        1.49        1.29      0.69 o
   0  -9   1        0.72        0.04      0.70 o
   1  -9   1       23.45       22.78      2.49 o
   2  -9   1       10.44        9.90      1.47 o
   3  -9   1        0.05       -0.77      0.73 o
   4  -9   1        2.23        1.93      0.89 o
  -4  -8   1        1.87        3.02      0.85 o
  -3  -8   1       24.88       27.12      1.31 o
  -2  -8   1        0.38        0.35      0.48 o
  -1  -8   1       93.22      102.87      2.66 o
   0  -8   1       53.72       62.80      2.41 o
   1  -8   1       22.30       20.22      1.51 o
   2  -8   1       23.32       23.37      2.07 o
   3  -8   1        6.85        5.44      0.98 o
   4  -8   1        7.72        8.02      1.11 o
   5  -8   1       13.62       14.51      1.40 o
  -5  -7   1        1.45        5.90      1.86 o
  -4  -7   1       24.54       25.51      1.45 o
  -3  -7   1       10.24       10.01      0.93 o
  -2  -7   1      123.80      113.58      2.35 o
  -1  -7   1       80.30       81.26      1.60 o
   0  -7   1       74.27       84.11      1.97 o
   1  -7   1        0.02       -0.24      0.58 o
   2  -7   1       11.19       12.60      0.66 o
   3  -7   1       12.58        9.70      1.05 o
   4  -7   1        0.96        0.56      0.69 o
   5  -7   1        2.16        3.54      0.92 o
   6  -7   1        0.43       -0.73      0.79 o
  -6  -6   1        2.86        2.29      1.34 o
  -5  -6   1       29.22       34.18      1.94 o
  -4  -6   1       43.32       45.56      1.90 o
  -3  -6   1       22.29       21.36      0.90 o
  -2  -6   1       54.03       56.32      1.24 o
  -1  -6   1        6.12        6.70      0.46 o
   0  -6   1        0.76        1.53      0.38 o
   1  -6   1      109.81      104.39      2.44 o
   2  -6   1       10.96        9.83      0.54 o
   3  -6   1        4.41        7.02      0.41 o
   4  -6   1        0.53        0.65      0.34 o
   5  -6   1       15.49       15.31      1.58 o
   6  -6   1       33.58       36.36      2.67 o
  -6  -5   1       21.76       19.47      1.66 o
  -5  -5   1       12.16       12.90      1.28 o
  -4  -5   1       30.57       30.14      1.55 o
  -3  -5   1        0.42        1.83      0.38 o
  -2  -5   1        0.54        1.56      0.30 o
  -1  -5   1       38.52       42.19      0.87 o
   0  -5   1      220.24      308.91      4.27 o
   1  -5   1      398.74      389.72      4.60 o
   2  -5   1       12.23       15.33      0.66 o
   3  -5   1      160.40      159.24      3.53 o
   4  -5   1      225.79      224.80      4.14 o
   5  -5   1        6.70        5.34      0.86 o
   6  -5   1        2.06        0.98      0.98 o
   7  -5   1        1.03       -0.85      1.51 o
  -7  -4   1        2.46        1.44      2.31 o
  -6  -4   1        6.24        5.54      1.25 o
  -5  -4   1        0.10        0.95      0.84 o
  -4  -4   1        3.22        2.98      0.60 o
  -3  -4   1        0.65        0.66      0.27 o
  -2  -4   1      322.27      335.64      3.97 o
  -1  -4   1      102.26       97.82      1.26 o
   0  -4   1        3.84        1.87      0.25 o
   1  -4   1       66.62       62.90      0.98 o
   2  -4   1      382.53      362.87      4.21 o
   3  -4   1       39.07       46.38      1.52 o
   4  -4   1       10.92       14.05      0.99 o
   5  -4   1        1.19        4.93      1.70 o
   6  -4   1       22.49       21.23      1.62 o
   7  -4   1        2.20       -0.56      0.95 o
  -7  -3   1        3.02        0.69      2.33 o
  -6  -3   1        1.31        1.40      1.00 o
  -5  -3   1        6.88        5.66      1.04 o
  -4  -3   1       61.22       54.27      1.72 o
  -3  -3   1        1.45        0.98      0.25 o
  -2  -3   1       34.94       32.47      0.70 o
  -1  -3   1     1251.44     1183.30     11.24 o
   0  -3   1     1035.05     1203.96     12.38 o
   1  -3   1      737.76      682.30      7.36 o
   2  -3   1       31.15       24.99      0.73 o
   3  -3   1       56.81       50.65      1.14 o
   4  -3   1      196.59      217.38      4.18 o
   5  -3   1        1.35        2.37      0.79 o
   6  -3   1        3.86        3.10      0.95 o
   7  -3   1        4.42        3.58      1.09 o
  -8  -2   1        2.14        0.72      2.18 o
  -7  -2   1        3.33        2.33      1.68 o
  -6  -2   1       16.89       15.81      1.59 o
  -5  -2   1       86.00      100.46      2.40 o
  -4  -2   1        0.21        0.45      0.24 o
  -3  -2   1       22.84       25.68      0.74 o
  -2  -2   1      212.17      187.33      2.25 o
  -1  -2   1     1435.50     1285.04     12.40 o
   0  -2   1      159.93      193.84      2.44 o
   1  -2   1     1023.63      945.99     10.13 o
   2  -2   1       15.27       17.77      0.59 o
   3  -2   1       54.06       38.82      0.93 o
   4  -2   1       48.14       46.55      1.48 o
   5  -2   1       21.75       33.21      3.42 o
   6  -2   1        1.48        0.54      0.86 o
   7  -2   1        4.53        2.91      1.20 o
  -8  -1   1        0.06        0.67      2.51 o
  -7  -1   1       51.72       61.37      3.01 o
  -6  -1   1       11.31       10.38      1.04 o
  -5  -1   1       43.36       45.21      1.65 o
  -4  -1   1        0.78        0.07      0.31 o
  -3  -1   1      271.76      251.35      2.98 o
  -2  -1   1      200.74      188.44      2.34 o
  -1  -1   1     3054.35     2580.16     27.52 o
   0  -1   1     1181.98     1383.98     22.43 o
   1  -1   1     1901.42     1703.80     17.35 o
   2  -1   1      460.44      448.34      5.51 o
   3  -1   1        1.33        0.50      0.23 o
   4  -1   1       21.19       19.65      0.81 o
   5  -1   1        9.45       10.77      0.76 o
   6  -1   1        0.00       -0.10      0.45 o
   7  -1   1       29.08       29.26      2.06 o
   8  -1   1        0.31        3.01      1.71 o
  -8   0   1        0.20       -0.43      1.65 o
  -7   0   1       64.13       65.38      2.31 o
  -6   0   1       12.34       13.13      1.58 o
  -5   0   1       44.08       41.40      1.55 o
  -4   0   1      837.66      857.55      9.56 o
  -3   0   1       28.06       28.49      0.72 o
  -2   0   1     1101.22     1048.86     10.93 o
  -1   0   1      491.62      470.83      5.22 o
   0   0   1     1739.37     1507.96     67.10 o
   1   0   1     1440.42     1279.61     13.54 o
   2   0   1       64.46       68.36      1.04 o
   3   0   1       19.84       17.21      0.56 o
   4   0   1        3.01        1.57      0.33 o
   5   0   1       24.88       32.32      4.96 o
   6   0   1        0.74        0.46      0.54 o
   7   0   1        7.89        8.80      1.71 o
  -8   1   1       19.21       16.14      2.74 o
  -7   1   1        0.19       -0.03      0.65 o
  -6   1   1      370.31      374.64      7.08 o
  -5   1   1       13.14       21.06      1.71 o
  -4   1   1      411.52      376.38      4.48 o
  -3   1   1       21.98       20.40      0.57 o
  -2   1   1     4016.44     3546.92     34.36 o
  -1   1   1        3.79        4.00      0.27 o
   0   1   1       77.83       74.13      3.34 o
   1   1   1      306.60      277.87      3.00 o
   2   1   1      212.05      195.47      2.47 o
   3   1   1       25.70       41.85      0.88 o
   4   1   1       51.03       49.88      1.23 o
   5   1   1        4.56        3.12      0.67 o
   6   1   1        0.49       -0.43      0.80 o
   7   1   1       10.43       14.10      2.62 o
  -8   2   1      113.53      127.42      5.34 o
  -7   2   1        3.25        3.55      0.83 o
  -6   2   1      138.97      135.24      3.48 o
  -5   2   1       28.70       31.73      1.39 o
  -4   2   1      936.41      906.23     11.13 o
  -3   2   1      183.54      197.55      2.48 o
  -2   2   1      165.04      163.32      1.94 o
  -1   2   1        3.27        3.12      0.23 o
   0   2   1      171.91      184.64      3.17 o
   1   2   1      238.48      227.45      2.50 o
   2   2   1       95.06       88.14      1.26 o
   3   2   1      207.45      186.70      2.78 o
   4   2   1       77.58       84.53      1.97 o
   5   2   1        6.52        9.07      0.97 o
   6   2   1       20.06       22.97      1.88 o
   7   2   1        0.06        0.02      1.61 o
  -8   3   1       31.06       33.84      2.85 o
  -7   3   1       49.99       50.25      2.30 o
  -6   3   1      106.35      111.91      3.13 o
  -5   3   1       22.78       24.53      1.22 o
  -4   3   1       93.11       86.76      1.79 o
  -3   3   1       57.08       50.16      1.01 o
  -2   3   1      114.21      115.03      1.64 o
  -1   3   1      634.75      607.63      6.63 o
   0   3   1       61.50       82.22      1.36 o
   1   3   1        1.09        1.86      0.22 o
   2   3   1       82.49       89.53      1.30 o
   3   3   1       56.96       50.89      1.28 o
   4   3   1        6.43        2.72      0.54 o
   5   3   1      101.58      102.58      2.52 o
   6   3   1       13.46       11.46      1.31 o
   7   3   1        3.09        4.66      1.15 o
  -8   4   1        2.35        1.06      1.06 o
  -7   4   1        1.21        1.58      1.03 o
  -6   4   1       17.00       17.81      1.48 o
  -5   4   1       14.31       23.45      1.49 o
  -4   4   1       10.18        9.34      0.64 o
  -3   4   1      185.68      192.29      3.01 o
  -2   4   1       19.21       15.04      0.59 o
  -1   4   1        0.00       -0.02      0.12 o
   0   4   1      156.43      174.20      2.78 o
   1   4   1      177.02      158.30      1.88 o
   2   4   1       46.66       42.69      0.84 o
   3   4   1       26.40       24.90      0.90 o
   4   4   1       23.21       20.71      0.99 o
   5   4   1       13.98       16.07      1.23 o
   6   4   1       41.25       38.81      2.03 o
   7   4   1        9.26        9.05      2.48 o
  -7   5   1        3.19        2.79      1.11 o
  -6   5   1        1.94        0.92      0.81 o
  -5   5   1       72.42       91.11      2.30 o
  -4   5   1        3.14        3.63      0.50 o
  -3   5   1        0.60       -0.26      0.38 o
  -2   5   1       65.06       65.57      1.47 o
  -1   5   1        3.39        3.06      0.25 o
   0   5   1        4.20        4.79      0.32 o
   1   5   1      870.77      867.01      9.34 o
   2   5   1       24.90       26.67      0.80 o
   3   5   1      110.99      109.00      1.91 o
   4   5   1        2.50        3.63      0.64 o
   5   5   1      199.17      204.55      4.29 o
   6   5   1        2.10        1.24      1.02 o
  -7   6   1        3.64        4.26      1.24 o
  -6   6   1        2.01        2.25      0.89 o
  -5   6   1       21.13       27.61      1.82 o
  -4   6   1        0.71        0.20      0.61 o
  -3   6   1       13.38       11.86      0.83 o
  -2   6   1        0.11       -0.15      0.31 o
  -1   6   1      365.14      350.62      5.26 o
   0   6   1       12.10       11.12      0.55 o
   1   6   1        0.21        0.86      0.29 o
   2   6   1        7.87        7.97      0.57 o
   3   6   1       87.84       84.71      1.72 o
   4   6   1       11.10       11.10      1.02 o
   5   6   1        5.45        6.01      1.11 o
   6   6   1        2.38        1.80      1.31 o
  -6   7   1        0.41        0.94      0.99 o
  -5   7   1        3.39        4.25      0.92 o
  -4   7   1        9.27        7.63      0.94 o
  -3   7   1       54.80       57.74      1.72 o
  -2   7   1        0.35        0.12      0.35 o
  -1   7   1       47.58       47.88      1.25 o
   0   7   1        0.04       -0.04      0.37 o
   1   7   1      395.77      367.26      4.74 o
   2   7   1        5.74        7.15      0.63 o
   3   7   1      121.79      114.49      2.37 o
   4   7   1       19.39       19.94      1.51 o
   5   7   1       57.00       60.95      2.63 o
  -5   8   1       83.77       98.14      2.99 o
  -4   8   1        0.65        1.11      0.69 o
  -3   8   1      109.66      115.57      2.96 o
  -2   8   1        5.69        5.02      0.64 o
  -1   8   1      128.66      121.37      2.51 o
   0   8   1        4.17        4.03      0.71 o
   1   8   1       10.69        8.60      0.88 o
   2   8   1        9.28        5.89      0.78 o
   3   8   1        0.08       -0.19      0.65 o
   4   8   1        1.06        2.45      0.86 o
  -4   9   1        0.00       -0.98      0.88 o
  -3   9   1        3.27        3.44      0.95 o
  -2   9   1        0.01       -0.53      0.87 o
  -1   9   1        7.37        8.25      1.34 o
   0   9   1        3.54        2.13      0.78 o
   1   9   1        2.42        2.62      0.77 o
   2   9   1        5.79        7.16      0.95 o
   3   9   1        3.03        4.82      0.93 o
  -3  10   1       15.91       15.03      2.62 o
  -2  10   1        0.45       -0.37      0.90 o
  -1  10   1        0.31       -0.16      0.94 o
   0  10   1       12.82       12.18      1.57 o
   1  10   1        0.03        0.11      0.83 o
  -1 -10   2        0.71        0.43      0.99 o
   0 -10   2        0.93        0.69      0.90 o
   1 -10   2        4.01        4.48      1.16 o
   2 -10   2        0.01       -0.27      0.90 o
  -3  -9   2        0.01       -0.11      1.03 o
  -2  -9   2        3.04        1.16      1.28 o
  -1  -9   2        0.01        0.27      0.84 o
   0  -9   2        0.02        0.30      0.79 o
   1  -9   2       10.08       10.50      2.09 o
   2  -9   2        3.34        2.65      0.99 o
   3  -9   2       14.45       12.77      1.42 o
   4  -9   2        3.97        4.25      1.03 o
  -4  -8   2        2.00        3.27      0.76 o
  -3  -8   2        0.25        0.83      0.68 o
  -2  -8   2        0.46        0.72      0.48 o
  -1  -8   2        1.05        1.66      0.76 o
   0  -8   2        0.06        0.17      0.70 o
   1  -8   2       27.04       32.09      1.80 o
   2  -8   2       55.50       59.38      2.46 o
   3  -8   2        2.34        3.04      0.88 o
   4  -8   2        4.68        4.71      0.97 o
   5  -8   2        1.22        1.02      0.91 o
  -5  -7   2        6.29       12.12      3.20 o
  -4  -7   2        0.86        1.45      0.65 o
  -3  -7   2        9.15        9.38      0.87 o
  -2  -7   2       17.86       17.39      0.95 o
  -1  -7   2      188.41      182.22      3.50 o
   0  -7   2        6.38       10.04      0.85 o
   1  -7   2       30.95       30.46      1.33 o
   2  -7   2        7.31        5.74      0.64 o
   3  -7   2       16.49       14.97      0.93 o
   4  -7   2        3.26        1.69      0.82 o
   5  -7   2        1.36        1.52      0.79 o
   6  -7   2        3.35        2.73      1.81 o
  -6  -6   2        3.14        2.93      1.72 o
  -5  -6   2        2.29        2.25      0.90 o
  -4  -6   2        1.52        1.20      0.68 o
  -3  -6   2      146.11      146.24      2.84 o
  -2  -6   2      137.92      148.46      2.33 o
  -1  -6   2       15.92       13.19      0.58 o
   0  -6   2      115.13      144.14      2.94 o
   1  -6   2       25.22       22.53      1.06 o
   2  -6   2       53.16       46.33      1.49 o
   3  -6   2       89.25      100.45      2.42 o
   4  -6   2       19.00       21.07      1.16 o
   5  -6   2        5.37        5.95      1.17 o
   6  -6   2       14.24       12.26      1.52 o
  -7  -5   2        0.01       -0.82      1.02 o
  -6  -5   2        0.06       -0.54      0.82 o
  -5  -5   2       37.22       37.39      1.99 o
  -4  -5   2        2.66        2.00      0.47 o
  -3  -5   2       71.83       69.40      1.69 o
  -2  -5   2       72.31       75.11      1.46 o
  -1  -5   2        2.29        1.49      0.27 o
   0  -5   2      533.68      679.50      9.33 o
   1  -5   2       19.95       23.09      0.87 o
   2  -5   2      436.76      450.15      7.03 o
   3  -5   2       21.77       20.68      1.65 o
   4  -5   2      116.36      120.58      3.15 o
   5  -5   2       20.17       21.62      2.08 o
   6  -5   2        2.42        0.32      1.03 o
   7  -5   2        0.02       -0.88      0.95 o
  -7  -4   2        5.96        4.45      1.40 o
  -6  -4   2        1.52        1.69      1.07 o
  -5  -4   2       40.00       58.14      2.73 o
  -4  -4   2        0.05        0.45      0.53 o
  -3  -4   2       22.55       25.62      0.87 o
  -2  -4   2       79.16      100.20      1.63 o
  -1  -4   2      325.80      300.82      3.29 o
   0  -4   2        0.23        2.09      0.28 o
   1  -4   2       70.17       61.94      1.15 o
   2  -4   2      113.90      122.48      2.15 o
   3  -4   2        0.40        0.49      0.44 o
   4  -4   2        5.56        4.86      0.71 o
   5  -4   2        5.02        3.13      0.70 o
   6  -4   2        3.07        3.29      1.16 o
   7  -4   2        0.19       -0.88      0.93 o
  -7  -3   2       26.56       30.71      2.61 o
  -6  -3   2        3.98        2.60      1.11 o
  -5  -3   2       42.25       44.44      1.31 o
  -4  -3   2      492.75      474.34      7.39 o
  -3  -3   2      106.69       98.39      1.90 o
  -2  -3   2      780.51      774.24      8.16 o
  -1  -3   2       42.56       47.10      0.92 o
   0  -3   2     3233.49     3887.15     46.27 o
   1  -3   2      337.50      335.14      3.43 o
   2  -3   2        0.00        0.40      0.26 o
   3  -3   2       37.12       42.17      1.24 o
   4  -3   2       23.78       26.16      1.43 o
   5  -3   2        1.50        1.59      0.71 o
   6  -3   2       10.10       10.00      1.22 o
   7  -3   2        5.08        2.97      1.10 o
  -8  -2   2       25.22       21.64      3.08 o
  -7  -2   2        1.01        0.97      1.69 o
  -6  -2   2      192.30      178.18      4.19 o
  -5  -2   2        5.36        8.11      1.10 o
  -4  -2   2        5.36        3.68      0.64 o
  -3  -2   2       25.19       31.60      0.86 o
  -2  -2   2      366.08      355.21      4.02 o
  -1  -2   2       12.72       13.31      0.48 o
   0  -2   2     1448.61     1756.32     25.79 o
   1  -2   2        6.60        7.59      0.32 o
   2  -2   2       15.05       18.91      0.62 o
   3  -2   2        0.37        0.18      0.28 o
   4  -2   2       55.18       46.34      1.41 o
   5  -2   2        2.35        3.72      0.67 o
   6  -2   2        7.38        9.16      1.20 o
   7  -2   2        2.68        1.29      0.90 o
  -8  -1   2        2.37        1.14      2.81 o
  -7  -1   2        3.52        3.80      0.76 o
  -6  -1   2       11.63       12.06      1.15 o
  -5  -1   2        0.44        1.54      1.00 o
  -4  -1   2      209.80      208.86      3.09 o
  -3  -1   2      105.57       92.39      1.51 o
  -2  -1   2      332.77      316.45      3.57 o
  -1  -1   2      435.77      395.40      4.13 o
   0  -1   2       69.41       80.26      1.19 o
   1  -1   2      110.36       88.11      1.16 o
   2  -1   2      694.46      666.17      7.41 o
   3  -1   2       73.13       49.90      0.99 o
   4  -1   2        5.57        5.06      0.67 o
   5  -1   2        6.90       10.11      0.79 o
   6  -1   2       15.26       13.20      1.44 o
   7  -1   2        0.72       -0.36      2.05 o
  -8   0   2        4.08        0.80      3.17 o
  -7   0   2        1.57        0.91      0.87 o
  -6   0   2       49.48       51.00      1.96 o
  -5   0   2       37.66       42.35      1.44 o
  -4   0   2      138.62      122.58      1.94 o
  -3   0   2       96.60       82.77      1.42 o
  -2   0   2      103.48       94.34      1.45 o
  -1   0   2        1.15        4.71      0.37 o
   0   0   2     1446.14     1665.22     30.83 o
   1   0   2      348.62      303.67      3.01 o
   2   0   2       33.79       31.25      0.66 o
   3   0   2        0.03       -0.11      0.20 o
   4   0   2       10.50        7.37      0.56 o
   5   0   2      181.77      209.01      7.42 o
   6   0   2       10.07        9.43      1.35 o
   7   0   2        3.24        3.99      1.23 o
  -8   1   2        0.37       -0.52      1.90 o
  -7   1   2        0.45        0.70      0.66 o
  -6   1   2       10.67        9.53      0.99 o
  -5   1   2        0.10        1.78      1.48 o
  -4   1   2       15.16       16.91      0.68 o
  -3   1   2       10.21       12.00      0.49 o
  -2   1   2      400.60      406.28      5.06 o
  -1   1   2      325.08      313.59      3.54 o
   0   1   2      329.70      330.27     10.08 o
   1   1   2      134.93      123.50      1.51 o
   2   1   2      134.54      142.07      1.74 o
   3   1   2      223.57      227.92      3.00 o
   4   1   2       14.82       19.88      0.77 o
   5   1   2       33.83       34.03      1.12 o
   6   1   2        0.88        0.69      0.81 o
   7   1   2       15.26       16.24      2.10 o
  -8   2   2       24.66       24.57      2.55 o
  -7   2   2        0.07       -0.80      0.65 o
  -6   2   2        0.23       -0.79      0.52 o
  -5   2   2        2.80        5.75      1.50 o
  -4   2   2        3.08        5.42      0.47 o
  -3   2   2       12.66       14.27      0.51 o
  -2   2   2       47.85       53.62      0.91 o
  -1   2   2       68.20       68.63      1.20 o
   0   2   2      431.30      517.02     12.71 o
   1   2   2     1579.59     1444.30     14.94 o
   2   2   2      337.60      318.03      3.71 o
   3   2   2      127.94      133.43      1.97 o
   4   2   2      115.30      112.66      1.97 o
   5   2   2      396.41      417.68      7.24 o
   6   2   2        8.62        9.19      1.11 o
   7   2   2       18.45       16.62      2.87 o
  -8   3   2        0.26       -0.62      0.92 o
  -7   3   2        0.09       -0.99      0.66 o
  -6   3   2       15.01       13.36      1.15 o
  -5   3   2        0.46       11.52      1.99 o
  -4   3   2        0.21        1.33      0.32 o
  -3   3   2        4.84        1.04      0.25 o
  -2   3   2      302.34      296.77      3.34 o
  -1   3   2      841.65      793.56      8.73 o
   0   3   2       35.88       47.70      1.11 o
   1   3   2       40.90       37.78      0.71 o
   2   3   2      131.14      125.50      1.67 o
   3   3   2      125.01      132.70      1.84 o
   4   3   2       78.39       69.58      1.66 o
   5   3   2       24.69       23.93      1.20 o
   6   3   2       18.18       15.53      1.31 o
   7   3   2        1.24        2.19      1.48 o
  -8   4   2        5.30        5.82      1.38 o
  -7   4   2        0.60        0.20      0.97 o
  -6   4   2       16.29       12.95      1.35 o
  -5   4   2        3.25        3.53      0.58 o
  -4   4   2       11.02       14.91      0.80 o
  -3   4   2       42.16       44.91      1.00 o
  -2   4   2       61.81       53.54      1.00 o
  -1   4   2       49.31       54.75      1.01 o
   0   4   2       23.83       17.92      0.75 o
   1   4   2      240.63      244.40      2.72 o
   2   4   2       33.99       32.34      0.75 o
   3   4   2       23.85       24.39      0.77 o
   4   4   2       10.22       12.00      0.84 o
   5   4   2        7.58        5.71      0.87 o
   6   4   2       34.86       32.07      2.13 o
  -7   5   2        0.01       -0.24      1.16 o
  -6   5   2       50.14       62.84      2.45 o
  -5   5   2       10.48        8.37      0.79 o
  -4   5   2        9.61       12.85      0.73 o
  -3   5   2      148.99      153.86      2.83 o
  -2   5   2       21.74       23.64      0.70 o
  -1   5   2       76.50       79.80      1.29 o
   0   5   2       23.25       37.95      0.88 o
   1   5   2        2.19        3.16      0.32 o
   2   5   2       27.10       29.86      0.85 o
   3   5   2       37.11       38.59      1.03 o
   4   5   2       27.80       27.39      1.31 o
   5   5   2        0.53        2.40      0.89 o
   6   5   2        0.93        1.37      1.22 o
  -7   6   2        0.01       -0.63      0.77 o
  -6   6   2       28.68       23.92      1.89 o
  -5   6   2       12.37       16.50      1.39 o
  -4   6   2       38.78       35.97      1.38 o
  -3   6   2        5.89        5.56      0.66 o
  -2   6   2       24.55       22.89      0.94 o
  -1   6   2       16.24       17.50      0.69 o
   0   6   2       23.66       25.78      0.76 o
   1   6   2        0.38        0.14      0.29 o
   2   6   2      207.06      195.30      2.93 o
   3   6   2      102.54      104.41      2.14 o
   4   6   2       21.33       22.11      1.54 o
   5   6   2       14.11       16.33      1.50 o
  -6   7   2       15.14       16.76      1.62 o
  -5   7   2        5.14        8.05      1.91 o
  -4   7   2       34.36       35.68      1.76 o
  -3   7   2      139.67      136.29      2.81 o
  -2   7   2       39.43       35.57      1.14 o
  -1   7   2       32.08       30.39      1.13 o
   0   7   2       33.65       37.74      1.00 o
   1   7   2      193.22      193.20      3.03 o
   2   7   2        2.83        2.07      0.48 o
   3   7   2       16.48       14.33      1.23 o
   4   7   2        0.48        1.39      0.74 o
  -5   8   2       38.36       42.45      1.99 o
  -4   8   2       10.01       11.45      1.10 o
  -3   8   2       12.94       11.51      1.14 o
  -2   8   2        1.49        1.09      0.52 o
  -1   8   2      146.19      140.12      2.79 o
   0   8   2        2.02        1.72      0.67 o
   1   8   2       22.16       15.56      1.26 o
   2   8   2        1.62        1.62      0.57 o
   3   8   2       12.11       11.77      1.20 o
   4   8   2        3.13        3.26      0.94 o
  -4   9   2        1.89        1.59      0.98 o
  -3   9   2       63.18       65.92      4.00 o
  -2   9   2        0.31        0.27      0.69 o
  -1   9   2        3.22        2.83      0.85 o
   0   9   2        8.34        7.13      1.02 o
   1   9   2        0.19       -0.69      0.61 o
   2   9   2        0.10       -0.45      0.72 o
  -2  10   2        1.19       -0.45      0.90 o
  -1  10   2        1.47        0.87      0.93 o
   0  10   2        8.44       11.24      1.79 o
   0 -10   3        4.13        2.28      1.77 o
   1 -10   3        0.79       -0.37      0.96 o
  -3  -9   3        9.65        9.39      1.69 o
  -2  -9   3        3.02        2.14      1.77 o
  -1  -9   3        2.95        1.80      0.98 o
   0  -9   3        9.78        6.11      1.17 o
   1  -9   3       33.81       35.82      3.23 o
   2  -9   3       21.12       19.64      1.76 o
   3  -9   3        3.73        3.06      1.06 o
  -4  -8   3        0.37        0.10      1.35 o
  -3  -8   3        0.02        0.90      0.75 o
  -2  -8   3        1.24        1.96      0.77 o
  -1  -8   3        2.04        0.93      0.65 o
   0  -8   3        0.30        0.16      0.58 o
   1  -8   3       10.96       11.18      1.02 o
   2  -8   3        5.96        6.05      1.04 o
   3  -8   3        4.81        4.50      0.98 o
   4  -8   3        0.00       -0.71      0.79 o
  -5  -7   3        5.08        5.59      1.64 o
  -4  -7   3       14.67       15.01      1.33 o
  -3  -7   3       46.10       46.80      2.34 o
  -2  -7   3       41.90       38.70      2.03 o
  -1  -7   3       43.19       41.63      1.74 o
   0  -7   3      200.63      240.08      7.32 o
   1  -7   3       15.39       15.09      1.07 o
   2  -7   3       16.92       15.46      1.07 o
   3  -7   3        1.13        1.71      0.55 o
   4  -7   3       18.95       19.91      1.71 o
   5  -7   3        1.62        0.12      0.95 o
  -6  -6   3       22.28       26.60      2.43 o
  -5  -6   3        7.36        6.85      1.09 o
  -4  -6   3       25.30       26.59      1.68 o
  -3  -6   3        1.86        1.89      0.60 o
  -2  -6   3       83.75       86.11      2.06 o
  -1  -6   3      142.40      143.00      2.43 o
   0  -6   3      114.26      129.73      3.06 o
   1  -6   3       48.47       52.27      1.71 o
   2  -6   3       17.03       18.24      1.07 o
   3  -6   3        3.54        3.23      0.46 o
   4  -6   3       81.86       94.64      2.13 o
   5  -6   3        3.79        5.05      1.22 o
   6  -6   3        0.21       -1.35      0.90 o
  -7  -5   3        1.30       -0.39      1.18 o
  -6  -5   3        1.89        1.54      1.10 o
  -5  -5   3        1.29        1.37      0.75 o
  -4  -5   3       24.86       23.24      1.12 o
  -3  -5   3        4.92        4.40      0.58 o
  -2  -5   3       82.86       79.05      1.74 o
  -1  -5   3      179.49      176.29      3.51 o
   0  -5   3       10.82       12.77      0.72 o
   1  -5   3      205.09      201.08      3.34 o
   2  -5   3       52.58       50.35      1.22 o
   3  -5   3       92.19       84.55      1.86 o
   4  -5   3       10.48       10.53      0.98 o
   5  -5   3       22.29       24.67      2.09 o
   6  -5   3        0.22       -0.58      1.06 o
  -7  -4   3        7.73        7.36      2.26 o
  -6  -4   3        6.37        4.44      1.19 o
  -5  -4   3       20.17       20.72      1.27 o
  -4  -4   3       84.76       91.48      2.29 o
  -3  -4   3       12.80       11.19      0.82 o
  -2  -4   3       77.29       77.95      1.46 o
  -1  -4   3       19.39       17.37      0.63 o
   0  -4   3      290.44      366.23      5.17 o
   1  -4   3       71.06       59.86      1.32 o
   2  -4   3       15.05       14.05      0.65 o
   3  -4   3       41.47       34.98      1.19 o
   4  -4   3        9.10        9.97      0.88 o
   5  -4   3        6.87        5.25      0.72 o
   6  -4   3       20.03       20.91      1.72 o
  -7  -3   3       44.69       43.48      2.97 o
  -6  -3   3       65.99       68.62      2.26 o
  -5  -3   3        9.04        9.78      1.09 o
  -4  -3   3       89.11       94.90      2.29 o
  -3  -3   3      113.53      110.06      2.25 o
  -2  -3   3        1.84        5.03      0.39 o
  -1  -3   3      357.28      364.86      4.15 o
   0  -3   3      144.26      174.24      3.00 o
   1  -3   3       35.24       36.75      0.73 o
   2  -3   3       55.74       62.79      1.27 o
   3  -3   3      253.07      236.52      3.49 o
   4  -3   3        2.03        2.35      0.49 o
   5  -3   3       13.57       17.62      1.41 o
   6  -3   3        6.67        6.03      1.18 o
   7  -3   3       23.59       20.03      1.78 o
  -8  -2   3       13.93       15.37      3.91 o
  -7  -2   3       25.98       25.80      2.37 o
  -6  -2   3       32.79       29.98      1.57 o
  -5  -2   3       16.63       14.15      1.39 o
  -4  -2   3       10.14       10.94      0.81 o
  -3  -2   3        3.68        4.20      0.38 o
  -2  -2   3       11.47        9.30      0.51 o
  -1  -2   3       64.06       71.23      1.09 o
   0  -2   3       77.58       92.41      1.38 o
   1  -2   3      631.04      606.54      6.16 o
   2  -2   3       18.95       20.56      0.66 o
   3  -2   3        2.14        2.17      0.42 o
   4  -2   3       24.46       25.63      1.45 o
   5  -2   3       21.72       20.54      1.45 o
   6  -2   3        8.52        8.98      1.50 o
   7  -2   3        1.47        0.72      1.89 o
  -8  -1   3       14.21       12.66      3.11 o
  -7  -1   3        5.10        4.65      1.07 o
  -6  -1   3        4.53        5.32      0.75 o
  -5  -1   3        2.24        4.45      0.88 o
  -4  -1   3       32.30       32.26      1.20 o
  -3  -1   3       28.46       25.53      0.74 o
  -2  -1   3      231.64      215.01      2.52 o
  -1  -1   3      707.53      688.12      7.37 o
   0  -1   3      591.83      682.21     11.23 o
   1  -1   3       97.23       97.63      1.16 o
   2  -1   3       22.46       29.73      0.75 o
   3  -1   3      181.13      175.60      2.77 o
   4  -1   3      101.24      108.02      2.44 o
   5  -1   3        0.29        2.95      0.96 o
   6  -1   3       13.21       13.24      1.65 o
   7  -1   3       11.06        9.07      2.72 o
  -8   0   3        1.54       -0.70      2.67 o
  -7   0   3        1.56        1.56      0.60 o
  -6   0   3       20.70       22.52      1.28 o
  -5   0   3        2.41        2.68      0.58 o
  -4   0   3      108.62       89.07      1.87 o
  -3   0   3       75.94       74.38      1.26 o
  -2   0   3      482.83      491.38      5.47 o
  -1   0   3        6.14        7.56      0.35 o
   0   0   3      209.45      259.13      4.78 o
   1   0   3      145.44      143.68      1.66 o
   2   0   3       15.62       15.00      0.47 o
   3   0   3      158.80      137.08      2.34 o
   4   0   3      128.52      121.71      2.32 o
   5   0   3        0.97        1.22      0.68 o
   6   0   3       17.62       24.37      2.00 o
   7   0   3        0.08        0.12      1.06 o
  -8   1   3        1.74        1.32      0.92 o
  -7   1   3        0.10       -0.79      0.58 o
  -6   1   3       62.90       57.13      1.82 o
  -5   1   3       22.37       28.34      4.05 o
  -4   1   3       10.11       12.76      0.71 o
  -3   1   3      102.22       74.77      1.42 o
  -2   1   3      498.07      463.69      5.29 o
  -1   1   3      247.02      249.95      3.25 o
   0   1   3       66.76       75.72      1.56 o
   1   1   3       57.81       53.26      0.88 o
   2   1   3       47.36       37.56      0.77 o
   3   1   3        7.45       10.00      0.54 o
   4   1   3      154.91      134.62      2.11 o
   5   1   3       11.27       11.30      0.83 o
   6   1   3       92.50       90.77      2.80 o
   7   1   3        5.50        4.79      1.89 o
  -8   2   3        9.66        9.25      1.37 o
  -7   2   3        0.02       -1.08      0.84 o
  -6   2   3        1.24        0.69      0.56 o
  -5   2   3       20.39       23.29      1.32 o
  -4   2   3       11.27       12.80      0.74 o
  -3   2   3       32.74       22.85      0.69 o
  -2   2   3      315.68      295.78      3.58 o
  -1   2   3        0.01       -0.01      0.13 o
   0   2   3       17.13       37.46      1.67 o
   1   2   3     1071.45     1075.37     11.20 o
   2   2   3        1.51        1.91      0.27 o
   3   2   3       76.93       87.32      1.57 o
   4   2   3        0.04        0.20      0.29 o
   5   2   3      142.71      139.79      2.79 o
   6   2   3       10.39       11.18      1.15 o
  -8   3   3        0.74       -0.26      0.88 o
  -7   3   3        4.06        4.54      1.12 o
  -6   3   3        8.87        8.28      1.19 o
  -5   3   3      225.30      254.65      9.71 o
  -4   3   3        0.10        0.14      0.35 o
  -3   3   3      243.63      245.62      3.02 o
  -2   3   3       28.17       30.71      0.81 o
  -1   3   3     1754.24     1693.18     19.89 o
   0   3   3        0.96        2.68      0.17 o
   1   3   3        0.82        1.22      0.17 o
   2   3   3       53.79       54.87      1.03 o
   3   3   3      157.38      151.52      2.53 o
   4   3   3        4.46        4.09      0.32 o
   5   3   3        4.84        4.11      0.80 o
   6   3   3        0.32        0.86      0.97 o
  -8   4   3        1.14        1.09      1.26 o
  -7   4   3        0.88        0.33      0.80 o
  -6   4   3       13.85        9.82      1.29 o
  -5   4   3        4.81        7.02      0.96 o
  -4   4   3       66.85       63.77      1.56 o
  -3   4   3      257.35      267.68      3.62 o
  -2   4   3       43.26       40.92      0.90 o
  -1   4   3        1.29        0.95      0.21 o
   0   4   3        0.01       -0.18      0.13 o
   1   4   3      420.45      392.32      4.11 o
   2   4   3       31.76       32.14      0.83 o
   3   4   3       13.13       12.00      0.68 o
   4   4   3       15.15       13.93      1.01 o
   5   4   3        0.19        5.42      2.14 o
   6   4   3        0.01       -0.43      0.93 o
  -7   5   3       38.91       40.91      2.65 o
  -6   5   3        0.06        0.23      0.81 o
  -5   5   3      303.11      321.61      6.23 o
  -4   5   3       71.99       64.93      1.41 o
  -3   5   3       59.38       66.28      1.45 o
  -2   5   3       93.55       94.80      1.71 o
  -1   5   3       87.29       79.07      1.69 o
   0   5   3        2.16        5.25      0.32 o
   1   5   3      160.54      154.89      2.09 o
   2   5   3        4.47        3.82      0.39 o
   3   5   3       13.94       14.02      0.68 o
   4   5   3       27.77       27.92      1.58 o
   5   5   3       21.21       23.08      1.66 o
  -7   6   3        1.50        0.88      1.01 o
  -6   6   3        0.50        0.28      0.73 o
  -5   6   3       21.53       29.99      6.98 o
  -4   6   3       11.09       10.17      1.01 o
  -3   6   3       21.67       21.81      0.78 o
  -2   6   3       64.27       56.54      1.24 o
  -1   6   3       79.31       74.27      1.41 o
   0   6   3       28.46       30.10      0.94 o
   1   6   3        1.54        0.82      0.22 o
   2   6   3       63.11       61.67      1.35 o
   3   6   3        3.62        3.45      0.57 o
   4   6   3        0.13       -0.49      0.64 o
   5   6   3        0.35        1.35      0.89 o
  -6   7   3        0.04       -0.21      0.71 o
  -5   7   3        4.93        5.00      0.93 o
  -4   7   3        5.77        5.94      0.93 o
  -3   7   3        1.61        1.17      0.57 o
  -2   7   3       20.48       19.38      0.68 o
  -1   7   3        0.00       -0.16      0.30 o
   0   7   3      102.28      112.88      3.32 o
   1   7   3        0.86        0.59      0.56 o
   2   7   3        0.01       -0.59      0.42 o
   3   7   3        0.08        0.40      0.63 o
   4   7   3        2.59        2.80      0.79 o
  -5   8   3        0.89        3.48      1.09 o
  -4   8   3       18.15       18.35      1.55 o
  -3   8   3        1.68        2.12      0.81 o
  -2   8   3       14.20       12.76      1.32 o
  -1   8   3       27.67       28.82      1.81 o
   0   8   3       30.32       34.22      1.55 o
   1   8   3        0.00        0.09      0.60 o
   2   8   3        2.44        1.77      0.69 o
   3   8   3        0.13        0.92      0.70 o
  -4   9   3        0.33       -0.46      0.81 o
  -3   9   3       11.48       14.07      1.42 o
  -2   9   3        1.84        1.50      0.79 o
  -1   9   3        7.52        9.31      1.11 o
   0   9   3        4.04        3.13      0.94 o
   1   9   3        2.22        1.22      0.77 o
   2   9   3        0.23        0.87      0.82 o
  -3  -9   4        2.51        2.61      1.09 o
  -2  -9   4        9.64       13.04      1.47 o
  -1  -9   4       11.96       13.01      1.97 o
   0  -9   4        0.34       -0.42      0.89 o
   1  -9   4        2.30        1.46      1.06 o
   2  -9   4        8.37        6.90      1.27 o
  -4  -8   4        0.32       -0.07      1.44 o
  -3  -8   4        1.13        2.28      0.86 o
  -2  -8   4       14.70       21.59      1.62 o
  -1  -8   4       25.48       19.96      1.61 o
   0  -8   4        1.65        1.78      0.78 o
   1  -8   4        6.15        4.46      0.87 o
   2  -8   4        1.21        1.12      0.78 o
   3  -8   4        2.26        1.97      0.96 o
   4  -8   4        4.60        4.29      1.23 o
  -5  -7   4        0.24        0.70      1.53 o
  -4  -7   4        3.63        2.11      0.89 o
  -3  -7   4        8.50        8.49      1.16 o
  -2  -7   4       51.69       45.56      1.48 o
  -1  -7   4       23.68       24.23      1.67 o
   0  -7   4       72.22       83.51      2.42 o
   1  -7   4       26.62       28.15      1.46 o
   2  -7   4       37.65       38.75      1.66 o
   3  -7   4       23.74       24.95      1.44 o
   4  -7   4        8.84        9.34      1.54 o
   5  -7   4       11.75       10.27      2.04 o
  -6  -6   4       24.72       28.38      2.72 o
  -5  -6   4        0.02       -0.74      0.82 o
  -4  -6   4       18.37       17.78      1.51 o
  -3  -6   4       18.65       21.69      1.48 o
  -2  -6   4       10.14        6.72      0.96 o
  -1  -6   4        3.18        4.50      0.40 o
   0  -6   4       15.85       21.05      1.24 o
   1  -6   4        2.89        3.22      0.67 o
   2  -6   4        1.40        0.79      0.62 o
   3  -6   4       17.55       14.05      0.79 o
   4  -6   4        6.92        6.75      1.07 o
   5  -6   4        0.69       -1.38      1.39 o
  -6  -5   4        0.24       -0.42      1.09 o
  -5  -5   4        6.43        7.54      1.17 o
  -4  -5   4       15.38       13.12      1.08 o
  -3  -5   4       10.09       11.60      0.88 o
  -2  -5   4       17.67       14.91      1.12 o
  -1  -5   4        2.04        2.91      0.48 o
   0  -5   4       65.56       87.34      2.18 o
   1  -5   4        0.81        0.97      0.48 o
   2  -5   4       20.24       19.91      1.14 o
   3  -5   4       34.38       32.59      1.16 o
   4  -5   4        9.31        8.08      0.77 o
   5  -5   4       13.54       14.56      1.29 o
   6  -5   4        0.84       -1.50      1.59 o
  -7  -4   4        4.94        2.84      1.26 o
  -6  -4   4        9.46        9.74      1.35 o
  -5  -4   4        1.43        0.49      0.67 o
  -4  -4   4       74.38       78.37      2.20 o
  -3  -4   4       72.18       68.11      1.93 o
  -2  -4   4       41.88       43.55      1.57 o
  -1  -4   4       81.73       86.15      1.75 o
   0  -4   4       45.47       44.85      0.98 o
   1  -4   4       28.91       29.75      0.95 o
   2  -4   4      133.66      137.10      2.39 o
   3  -4   4        8.77        9.41      0.72 o
   4  -4   4        7.54        5.81      0.84 o
   5  -4   4       18.11       21.40      1.42 o
   6  -4   4       15.36       14.44      1.36 o
  -7  -3   4        0.71        0.70      2.39 o
  -6  -3   4       64.93       66.82      2.77 o
  -5  -3   4       79.16       76.49      2.62 o
  -4  -3   4       53.74       54.69      1.73 o
  -3  -3   4       48.25       43.83      1.53 o
  -2  -3   4        0.46        0.08      0.26 o
  -1  -3   4        3.34        4.03      0.35 o
   0  -3   4      321.22      396.53      7.81 o
   1  -3   4        6.87        7.45      0.48 o
   2  -3   4        6.71        3.68      0.45 o
   3  -3   4        2.70        2.00      0.56 o
   4  -3   4       12.84       13.10      1.02 o
   5  -3   4       25.13       41.95      4.28 o
   6  -3   4        0.95       -0.61      0.88 o
  -8  -2   4        2.38        3.04      2.14 o
  -7  -2   4       33.08       34.23      2.23 o
  -6  -2   4       27.94       25.93      1.40 o
  -5  -2   4       20.49       16.14      1.24 o
  -4  -2   4        0.30        0.88      0.46 o
  -3  -2   4        0.09       -0.11      0.30 o
  -2  -2   4      175.91      187.93      2.47 o
  -1  -2   4        6.06        6.76      0.41 o
   0  -2   4        0.00        0.38      0.18 o
   1  -2   4      408.28      405.81      3.81 o
   2  -2   4      114.27      116.76      2.01 o
   3  -2   4       51.42       50.55      1.52 o
   4  -2   4       20.38       21.10      1.31 o
   5  -2   4      143.67      150.02      4.92 o
   6  -2   4        2.48        1.74      0.89 o
  -8  -1   4        1.70        2.92      1.29 o
  -7  -1   4        1.29        0.44      1.38 o
  -6  -1   4       13.90       13.71      1.09 o
  -5  -1   4       85.25       85.47      2.45 o
  -4  -1   4       74.22       80.44      1.82 o
  -3  -1   4      258.05      250.16      3.82 o
  -2  -1   4        0.73        0.99      0.24 o
  -1  -1   4      874.28      872.64      8.86 o
   0  -1   4        1.36        1.67      0.24 o
   1  -1   4       84.89       70.69      1.00 o
   2  -1   4        0.35        0.47      0.29 o
   3  -1   4       15.67       15.60      0.79 o
   4  -1   4        1.01        0.41      0.53 o
   5  -1   4       47.93       48.27      2.01 o
   6  -1   4        0.41       -1.21      0.81 o
  -8   0   4        1.23       -0.90      2.28 o
  -7   0   4       12.46       12.72      1.19 o
  -6   0   4       19.94       21.78      1.26 o
  -5   0   4        5.58        5.09      0.91 o
  -4   0   4       66.86       67.94      1.58 o
  -3   0   4       44.57       34.32      0.86 o
  -2   0   4      164.54      160.95      2.04 o
  -1   0   4      270.87      241.96      2.82 o
   0   0   4      143.03      198.96      2.84 o
   1   0   4      508.95      494.57      5.02 o
   2   0   4      175.38      177.55      2.22 o
   3   0   4       43.52       43.10      1.16 o
   4   0   4       23.01       22.59      1.01 o
   5   0   4      166.78      171.89      3.68 o
   6   0   4        0.00       -1.04      0.94 o
  -8   1   4        0.93        1.17      0.88 o
  -7   1   4       10.97        8.89      1.12 o
  -6   1   4       34.32       34.16      1.67 o
  -5   1   4      103.14      101.72      2.62 o
  -4   1   4       27.18       19.32      0.98 o
  -3   1   4       60.39       71.69      1.40 o
  -2   1   4      608.94      629.77      7.11 o
  -1   1   4     1034.98     1046.84     16.93 o
   0   1   4       56.77       96.98      2.10 o
   1   1   4       12.44       14.16      0.50 o
   2   1   4        4.86        6.60      0.39 o
   3   1   4       68.79       70.20      1.39 o
   4   1   4       11.11        9.81      0.65 o
   5   1   4       16.37       17.28      1.28 o
   6   1   4       10.96       10.51      1.56 o
  -8   2   4        0.49       -0.17      0.89 o
  -7   2   4        0.13        0.10      0.79 o
  -6   2   4       49.22       55.39      2.19 o
  -5   2   4       23.44       18.75      1.25 o
  -4   2   4        0.26       -0.18      0.34 o
  -3   2   4        2.44        1.69      0.32 o
  -2   2   4       85.46       80.22      1.28 o
  -1   2   4        1.07        5.20      0.32 o
   0   2   4       24.81       28.69      1.40 o
   1   2   4      162.84      138.00      1.67 o
   2   2   4       12.89       10.13      0.59 o
   3   2   4        1.90        1.76      0.34 o
   4   2   4       20.77       21.75      0.94 o
   5   2   4        0.00        0.47      0.83 o
   6   2   4       10.12        9.89      1.36 o
  -8   3   4        0.20       -0.05      0.79 o
  -7   3   4        7.52        7.73      1.49 o
  -6   3   4       52.68       59.84      2.24 o
  -5   3   4       40.97       44.05      1.56 o
  -4   3   4        0.46        1.22      0.38 o
  -3   3   4      199.31      202.79      2.80 o
  -2   3   4        6.34        6.21      0.37 o
  -1   3   4       39.54       31.61      0.61 o
   0   3   4       78.79      115.31      3.23 o
   1   3   4        9.17       14.42      0.68 o
   2   3   4       65.31       64.21      1.26 o
   3   3   4       50.30       50.26      1.26 o
   4   3   4       23.78       23.67      1.19 o
   5   3   4        0.95        0.22      0.88 o
   6   3   4        1.33        0.76      0.85 o
  -7   4   4       12.23       11.66      1.53 o
  -6   4   4       86.63       86.80      2.76 o
  -5   4   4       31.39       39.52      2.53 o
  -4   4   4       98.20       89.96      1.70 o
  -3   4   4      332.79      327.06      4.62 o
  -2   4   4       59.49       57.87      1.23 o
  -1   4   4       37.67       39.07      0.68 o
   0   4   4        3.98        6.78      0.78 o
   1   4   4       67.29       59.50      1.04 o
   2   4   4       61.92       54.59      0.99 o
   3   4   4       23.99       20.76      0.79 o
   4   4   4        1.90        2.32      0.72 o
   5   4   4        0.32        2.30      1.51 o
  -7   5   4        2.83        1.79      1.01 o
  -6   5   4        2.02        1.37      0.82 o
  -5   5   4       39.40       43.61      1.35 o
  -4   5   4        4.66        4.54      0.56 o
  -3   5   4       15.09       12.73      0.68 o
  -2   5   4        1.95        1.22      0.31 o
  -1   5   4       69.09       61.03      0.98 o
   0   5   4       19.88       18.29      1.15 o
   1   5   4       22.88       26.91      0.54 o
   2   5   4        0.86        0.22      0.27 o
   3   5   4        0.00       -0.57      0.38 o
   4   5   4        1.27        0.87      0.63 o
   5   5   4       13.74       16.29      1.47 o
  -7   6   4       26.82       29.24      2.66 o
  -6   6   4        0.25        0.71      0.78 o
  -5   6   4        0.09        2.07      1.55 o
  -4   6   4        0.12       -0.47      0.45 o
  -3   6   4       10.75       10.41      0.67 o
  -2   6   4        5.39        4.05      0.46 o
  -1   6   4      148.04      144.36      2.59 o
   0   6   4        1.80        2.05      0.26 o
   1   6   4       31.61       28.33      0.92 o
   2   6   4        0.55        0.39      0.43 o
   3   6   4       28.36       25.75      1.46 o
   4   6   4        3.59        4.67      0.89 o
  -6   7   4        0.02        0.91      1.03 o
  -5   7   4        1.99        2.93      1.09 o
  -4   7   4        5.67        4.38      1.33 o
  -3   7   4       35.65       38.57      2.09 o
  -2   7   4        7.55        6.53      0.70 o
  -1   7   4        5.37        4.29      0.49 o
   0   7   4       16.91       18.04      0.84 o
   1   7   4        0.35       -0.07      0.43 o
   2   7   4        1.08        0.91      0.48 o
   3   7   4        1.55        1.85      0.68 o
  -5   8   4        9.78       14.43      4.62 o
  -4   8   4        0.01       -0.15      0.80 o
  -3   8   4       12.05       10.65      1.19 o
  -2   8   4        0.03       -0.44      0.58 o
  -1   8   4       58.33       57.01      2.00 o
   0   8   4       18.62       21.63      2.30 o
   1   8   4       35.09       30.15      1.51 o
   2   8   4        0.97        1.13      0.71 o
  -4   9   4        5.13        4.92      1.09 o
  -3   9   4        0.40        0.27      0.69 o
  -2   9   4        0.42        0.24      0.70 o
  -1   9   4        5.15        5.42      0.87 o
   0   9   4        5.60        5.35      0.81 o
   1   9   4       14.81       15.69      1.50 o
  -2  -9   5        0.01       -0.29      1.50 o
  -1  -9   5        5.02        6.67      1.30 o
   0  -9   5       17.59       21.99      2.43 o
   1  -9   5        0.19       -0.71      1.07 o
  -4  -8   5        1.07       -0.40      0.96 o
  -3  -8   5        0.28        0.21      1.29 o
  -2  -8   5       12.03       17.18      1.72 o
  -1  -8   5       26.29       26.87      1.92 o
   0  -8   5       14.16       13.15      1.43 o
   1  -8   5        6.34        5.88      1.08 o
   2  -8   5        0.70       -0.93      0.83 o
   3  -8   5        0.95       -0.99      1.38 o
  -5  -7   5        1.29       -0.28      1.39 o
  -4  -7   5        2.38        2.37      1.40 o
  -3  -7   5       12.77       15.61      1.47 o
  -2  -7   5       30.14       28.39      1.72 o
  -1  -7   5        6.82        3.54      1.02 o
   0  -7   5        6.08        6.94      1.02 o
   1  -7   5       18.21       11.89      1.22 o
   2  -7   5       51.31       53.78      2.09 o
   3  -7   5       24.35       22.15      1.63 o
   4  -7   5        6.67        6.60      1.49 o
  -6  -6   5        0.13       -1.36      1.63 o
  -5  -6   5        0.32       -0.40      0.77 o
  -4  -6   5       47.63       49.93      2.59 o
  -3  -6   5       26.26       23.12      1.70 o
  -2  -6   5       31.07       29.04      1.34 o
  -1  -6   5       45.15       43.49      1.25 o
   0  -6   5       51.65       65.96      2.21 o
   1  -6   5       60.89       61.68      2.23 o
   2  -6   5        3.64        3.17      0.73 o
   3  -6   5       31.86       29.55      1.98 o
   4  -6   5        4.90        4.21      0.98 o
   5  -6   5        0.00       -0.86      1.71 o
  -6  -5   5       21.82       24.04      2.71 o
  -5  -5   5       36.66       34.20      1.88 o
  -4  -5   5       11.23       12.42      1.31 o
  -3  -5   5       84.59       83.02      2.55 o
  -2  -5   5        3.29        3.66      0.64 o
  -1  -5   5       97.27       90.28      2.36 o
   0  -5   5        0.47        2.45      0.73 o
   1  -5   5       56.28       49.66      1.66 o
   2  -5   5       15.08       14.02      0.96 o
   3  -5   5        4.37        4.15      0.66 o
   4  -5   5       50.00       57.77      3.45 o
   5  -5   5        5.16        3.67      1.78 o
  -7  -4   5       34.21       34.98      3.23 o
  -6  -4   5        4.49        2.77      1.19 o
  -5  -4   5       31.88       33.31      1.92 o
  -4  -4   5        0.06        0.31      0.69 o
  -3  -4   5       20.40       18.74      1.30 o
  -2  -4   5       32.72       33.36      1.21 o
  -1  -4   5       47.67       47.26      1.39 o
   0  -4   5        3.00        2.94      0.38 o
   1  -4   5        9.72        8.13      0.61 o
   2  -4   5        2.66        2.45      0.55 o
   3  -4   5       17.16       14.41      1.17 o
   4  -4   5        7.36        7.75      1.03 o
   5  -4   5        1.48        5.04      1.43 o
  -7  -3   5        1.54        0.58      2.15 o
  -6  -3   5       21.56       24.19      1.88 o
  -5  -3   5        0.80        0.77      0.78 o
  -4  -3   5        2.54        1.29      0.65 o
  -3  -3   5       15.50       12.59      0.96 o
  -2  -3   5       73.81       64.55      1.47 o
  -1  -3   5       47.32       49.04      1.27 o
   0  -3   5      120.87      159.73      2.47 o
   1  -3   5        1.10        1.23      0.31 o
   2  -3   5       66.21       66.42      1.43 o
   3  -3   5       26.12       23.76      1.19 o
   4  -3   5       88.13       90.98      2.65 o
   5  -3   5        3.63        3.96      1.54 o
   6  -3   5       12.91       11.31      2.01 o
  -7  -2   5       12.23       12.19      1.77 o
  -6  -2   5       62.24       57.67      2.56 o
  -5  -2   5       19.28       18.80      1.24 o
  -4  -2   5       16.10       17.18      1.05 o
  -3  -2   5       87.53       75.19      1.81 o
  -2  -2   5      634.56      621.90      8.38 o
  -1  -2   5        3.83        4.56      0.45 o
   0  -2   5       68.95       78.22      1.48 o
   1  -2   5        0.20        0.62      0.26 o
   2  -2   5       30.16       29.15      1.00 o
   3  -2   5       19.75       19.78      1.01 o
   4  -2   5        7.86        7.84      0.94 o
   5  -2   5        1.27        0.80      0.73 o
   6  -2   5        8.05        6.37      1.36 o
  -8  -1   5       14.46       14.69      2.50 o
  -7  -1   5        2.60        1.69      0.94 o
  -6  -1   5        4.88        4.32      0.83 o
  -5  -1   5       23.66       24.02      1.44 o
  -4  -1   5       24.80       27.32      1.08 o
  -3  -1   5       25.45       27.42      0.94 o
  -2  -1   5       36.31       33.06      0.85 o
  -1  -1   5       32.15       38.01      0.86 o
   0  -1   5      139.27      164.60      2.46 o
   1  -1   5        0.41       -0.15      0.23 o
   2  -1   5       38.92       43.14      1.15 o
   3  -1   5       16.87       17.71      0.97 o
   4  -1   5        1.85        1.04      0.57 o
   5  -1   5        0.00        1.75      0.76 o
   6  -1   5        0.21       -0.73      1.01 o
  -8   0   5        2.00        2.17      0.90 o
  -7   0   5        0.01       -0.22      0.79 o
  -6   0   5       81.06       80.59      2.54 o
  -5   0   5       18.33       15.58      0.94 o
  -4   0   5      135.00      139.32      2.67 o
  -3   0   5       16.67       21.38      0.78 o
  -2   0   5      729.68      739.38      8.18 o
  -1   0   5        0.83        1.30      0.25 o
   0   0   5       82.69      101.22      1.89 o
   1   0   5      295.18      324.63      3.65 o
   2   0   5       27.24       32.53      0.88 o
   3   0   5        0.50        0.29      0.40 o
   4   0   5       15.64       17.17      1.04 o
   5   0   5        7.41        7.52      1.03 o
   6   0   5       13.85       13.82      1.62 o
  -8   1   5        1.24        0.22      0.91 o
  -7   1   5       18.18       16.40      1.38 o
  -6   1   5        1.63        1.87      0.80 o
  -5   1   5      196.41      216.83      7.52 o
  -4   1   5        0.22        0.08      0.51 o
  -3   1   5       35.27       40.03      1.09 o
  -2   1   5       41.30       46.18      0.96 o
  -1   1   5      487.41      524.38      7.57 o
   0   1   5       52.04       57.87      1.57 o
   1   1   5       58.35       43.05      0.99 o
   2   1   5        4.13        3.54      0.39 o
   3   1   5       12.19       12.25      0.67 o
   4   1   5        6.26        5.38      0.68 o
   5   1   5       24.57       34.86      3.01 o
   6   1   5        0.10       -0.13      0.96 o
  -8   2   5        2.97        1.65      1.03 o
  -7   2   5       11.96       11.71      1.29 o
  -6   2   5       25.26       24.36      1.60 o
  -5   2   5        0.72        3.78      1.45 o
  -4   2   5       84.15       79.76      1.85 o
  -3   2   5      281.81      278.63      4.08 o
  -2   2   5        6.91        8.25      0.43 o
  -1   2   5       23.12       15.17      0.61 o
   0   2   5       20.07       18.74      0.84 o
   1   2   5       62.58       56.92      0.93 o
   2   2   5        2.24        2.58      0.34 o
   3   2   5       54.22       52.94      1.23 o
   4   2   5        7.13        5.85      0.97 o
   5   2   5        4.13       11.35      3.24 o
  -8   3   5        0.98        0.19      0.93 o
  -7   3   5       17.33       16.34      1.46 o
  -6   3   5        4.19        3.67      0.97 o
  -5   3   5      138.29      158.26      7.04 o
  -4   3   5       61.99       62.51      1.60 o
  -3   3   5       10.03       11.55      0.59 o
  -2   3   5       28.49       25.04      0.70 o
  -1   3   5       13.57        7.65      0.85 o
   0   3   5       59.56       78.56      4.21 o
   1   3   5       61.44       56.74      1.96 o
   2   3   5       49.49       45.60      0.86 o
   3   3   5       37.86       37.41      1.23 o
   4   3   5       29.95       28.31      1.52 o
   5   3   5       16.73       18.42      1.59 o
  -7   4   5        3.48        3.22      0.90 o
  -6   4   5        3.44        2.43      0.73 o
  -5   4   5        5.66        7.28      0.78 o
  -4   4   5        0.00       -0.10      0.24 o
  -3   4   5        8.68        7.68      0.64 o
  -2   4   5        9.75        8.63      0.41 o
  -1   4   5        0.26       -0.17      0.44 o
   0   4   5       10.71       10.03      1.19 o
   1   4   5       78.72       70.41      2.35 o
   2   4   5        4.68        5.32      0.33 o
   3   4   5       29.61       28.54      1.23 o
   4   4   5       28.95       30.30      1.62 o
   5   4   5        9.60       11.54      1.52 o
  -7   5   5        1.37        1.38      1.30 o
  -6   5   5        0.38        0.42      0.73 o
  -5   5   5        3.26        3.81      0.75 o
  -4   5   5       15.22       12.14      0.81 o
  -3   5   5        1.63        0.78      0.37 o
  -2   5   5       37.86       34.54      0.78 o
  -1   5   5        8.61        8.44      0.98 o
   0   5   5      170.12      202.92      5.18 o
   1   5   5       42.69       38.84      1.91 o
   2   5   5        8.85       10.10      0.57 o
   3   5   5       12.52        9.30      0.80 o
   4   5   5        0.17        0.61      0.68 o
  -6   6   5        4.50        4.65      1.20 o
  -5   6   5       12.82       11.50      1.47 o
  -4   6   5        0.77       -0.37      0.59 o
  -3   6   5       27.61       25.20      1.67 o
  -2   6   5       10.64        9.70      0.65 o
  -1   6   5       77.86       67.02      1.27 o
   0   6   5      231.69      290.98      6.96 o
   1   6   5        0.61        0.94      0.68 o
   2   6   5       35.04       34.39      1.16 o
   3   6   5        1.65        1.43      0.74 o
   4   6   5       25.98       25.21      1.56 o
  -6   7   5        0.05       -1.27      0.85 o
  -5   7   5        0.33        1.80      0.94 o
  -4   7   5        2.37        1.54      0.89 o
  -3   7   5        6.68        5.90      1.04 o
  -2   7   5        0.44        0.21      0.45 o
  -1   7   5        7.76        7.81      0.72 o
   0   7   5       32.29       40.99      2.28 o
   1   7   5        0.55        1.30      0.71 o
   2   7   5        1.04        1.07      0.91 o
   3   7   5        0.42        0.10      0.97 o
  -5   8   5       12.52       13.15      1.66 o
  -4   8   5       12.67       12.63      1.50 o
  -3   8   5        0.96        0.44      0.60 o
  -2   8   5       26.55       27.85      2.38 o
  -1   8   5        2.46        1.95      0.54 o
   0   8   5       35.02       49.31      2.59 o
   1   8   5        0.63        0.71      0.73 o
  -2   9   5       11.45       10.51      1.14 o
  -1   9   5        4.19        4.40      1.14 o
  -3  -8   6        0.19       -0.90      1.67 o
  -2  -8   6        0.20       -1.23      1.26 o
  -1  -8   6        0.29       -1.85      1.24 o
   0  -8   6        5.43        3.00      1.02 o
   1  -8   6        0.01       -1.19      0.79 o
   2  -8   6        0.07       -1.04      1.01 o
  -4  -7   6        0.01       -1.37      1.20 o
  -3  -7   6        5.60        7.33      1.69 o
  -2  -7   6       18.90       20.56      1.54 o
  -1  -7   6        1.45       -0.53      0.73 o
   0  -7   6        0.70        0.53      0.78 o
   1  -7   6        1.70        1.20      0.82 o
   2  -7   6        3.89        2.19      1.85 o
   3  -7   6       14.26       16.23      2.19 o
  -5  -6   6        0.07       -0.35      0.85 o
  -4  -6   6       25.91       25.50      1.80 o
  -3  -6   6       34.09       28.90      1.46 o
  -2  -6   6        2.03        2.52      0.77 o
  -1  -6   6       12.75        8.80      1.19 o
   0  -6   6       10.30       10.04      1.14 o
   1  -6   6        0.79       -0.22      0.78 o
   2  -6   6        1.52        1.88      0.91 o
   3  -6   6       10.44       11.48      1.50 o
   4  -6   6        9.10       11.15      1.85 o
  -6  -5   6       21.76       18.83      2.02 o
  -5  -5   6        9.37        7.18      1.23 o
  -4  -5   6        1.19        0.99      0.91 o
  -3  -5   6        0.41        0.06      0.54 o
  -2  -5   6       24.84       23.70      1.14 o
  -1  -5   6        0.02        0.50      0.40 o
   0  -5   6        0.73        0.47      0.72 o
   1  -5   6        6.76        6.57      0.80 o
   2  -5   6       50.22       48.65      1.98 o
   3  -5   6       23.89       20.33      1.39 o
   4  -5   6        6.52        5.85      1.01 o
  -6  -4   6        1.11        0.39      1.67 o
  -5  -4   6       58.22       63.93      2.83 o
  -4  -4   6       35.84       35.23      1.82 o
  -3  -4   6       77.73       76.77      2.14 o
  -2  -4   6        5.73        5.94      0.79 o
  -1  -4   6       86.65       79.16      1.81 o
   0  -4   6       52.04       62.05      1.73 o
   1  -4   6        2.80        1.53      0.42 o
   2  -4   6        6.15        6.65      0.78 o
   3  -4   6       23.92       22.55      1.22 o
   4  -4   6        0.42       -0.10      0.62 o
   5  -4   6        1.25        0.38      1.12 o
  -7  -3   6        3.28        4.04      1.41 o
  -6  -3   6        0.47        0.04      1.16 o
  -5  -3   6        1.45        1.25      0.84 o
  -4  -3   6        1.13        0.47      0.74 o
  -3  -3   6        0.45        0.59      0.47 o
  -2  -3   6       37.18       40.10      1.42 o
  -1  -3   6       24.19       21.31      0.91 o
   0  -3   6       47.39       62.60      1.40 o
   1  -3   6      132.19      129.57      2.17 o
   2  -3   6        0.53        0.83      0.48 o
   3  -3   6        0.85       -0.16      0.55 o
   4  -3   6        2.03        1.51      1.09 o
   5  -3   6        8.58        8.77      1.13 o
  -7  -2   6        8.06        7.14      1.44 o
  -6  -2   6       38.83       37.27      2.20 o
  -5  -2   6       81.73       84.05      2.54 o
  -4  -2   6       45.70       43.67      1.57 o
  -3  -2   6       50.15       52.18      1.48 o
  -2  -2   6       69.71       69.31      1.69 o
  -1  -2   6      334.55      309.49      4.20 o
   0  -2   6        7.45        8.58      0.55 o
   1  -2   6       14.01       14.09      0.64 o
   2  -2   6        9.04        9.17      0.72 o
   3  -2   6        3.71        3.86      0.68 o
   4  -2   6        1.40        0.23      1.02 o
   5  -2   6        9.12        8.31      1.58 o
  -7  -1   6        0.56        0.29      0.77 o
  -6  -1   6        2.24        1.82      1.01 o
  -5  -1   6       35.01       36.39      1.51 o
  -4  -1   6       18.78       19.29      1.04 o
  -3  -1   6        0.49        0.15      0.31 o
  -2  -1   6        2.23        2.33      0.44 o
  -1  -1   6       79.87       81.34      1.47 o
   0  -1   6        1.54        1.79      0.34 o
   1  -1   6       40.50       40.21      1.00 o
   2  -1   6        0.26        0.57      0.40 o
   3  -1   6        0.89       -0.07      0.48 o
   4  -1   6        1.13        1.23      0.92 o
   5  -1   6       15.66       15.57      1.61 o
  -7   0   6        0.96        0.33      0.67 o
  -6   0   6       50.14       53.56      2.17 o
  -5   0   6       41.72       43.68      1.95 o
  -4   0   6        0.64        0.54      0.36 o
  -3   0   6       28.12       30.19      0.97 o
  -2   0   6        0.01        0.02      0.27 o
  -1   0   6       66.04       67.16      1.21 o
   0   0   6       42.99       57.28      1.15 o
   1   0   6        3.00        2.71      0.41 o
   2   0   6       62.97       61.71      1.28 o
   3   0   6       10.81       11.30      0.84 o
   4   0   6        5.88        4.69      1.04 o
   5   0   6       11.39       11.90      1.74 o
  -7   1   6        0.00       -1.04      0.70 o
  -6   1   6        3.37        2.24      0.84 o
  -5   1   6        0.00       -0.09      0.59 o
  -4   1   6        0.17       -0.33      0.43 o
  -3   1   6        0.02       -0.14      0.35 o
  -2   1   6       43.24       43.83      1.16 o
  -1   1   6       17.04       25.74      0.72 o
   0   1   6      124.77      154.99      3.98 o
   1   1   6        7.95        9.98      0.67 o
   2   1   6       25.25       26.39      0.87 o
   3   1   6        8.96        7.58      0.67 o
   4   1   6       71.12       73.78      3.04 o
   5   1   6        1.37        3.24      0.98 o
  -7   2   6       14.41       18.36      1.57 o
  -6   2   6        0.03       -0.59      0.65 o
  -5   2   6        1.29        1.94      0.74 o
  -4   2   6       65.71       71.44      1.87 o
  -3   2   6        1.17        0.90      0.37 o
  -2   2   6      174.30      177.70      3.07 o
  -1   2   6      276.09      250.16      3.62 o
   0   2   6       19.44       19.73      0.67 o
   1   2   6       53.86       46.13      0.84 o
   2   2   6       25.13       22.00      0.78 o
   3   2   6       30.08       25.20      1.30 o
   4   2   6       10.29        9.09      1.15 o
   5   2   6        3.94        5.40      1.10 o
  -7   3   6        1.00        0.17      0.81 o
  -6   3   6       10.62        8.72      1.06 o
  -5   3   6        2.49       18.68      2.29 o
  -4   3   6        4.43        4.03      0.57 o
  -3   3   6       50.94       47.32      1.22 o
  -2   3   6       19.27       19.52      0.70 o
  -1   3   6      118.02      108.56      3.33 o
   0   3   6        4.10        4.77      0.91 o
   1   3   6       43.01       41.38      1.98 o
   2   3   6       10.70       10.33      0.57 o
   3   3   6       90.48       88.39      2.34 o
   4   3   6        4.29        5.35      0.98 o
  -7   4   6        2.35        2.15      0.99 o
  -6   4   6        0.53        0.65      0.83 o
  -5   4   6       34.90       31.89      1.51 o
  -4   4   6        2.67        2.17      0.42 o
  -3   4   6        1.10        0.98      0.36 o
  -2   4   6        9.58       10.39      0.35 o
  -1   4   6       47.57       43.40      2.73 o
   0   4   6        5.98        8.69      1.71 o
   1   4   6       11.09        8.49      1.21 o
   2   4   6        0.03        0.15      0.72 o
   3   4   6        3.08        3.11      0.60 o
   4   4   6        0.82        0.88      0.72 o
  -7   5   6        3.29        5.27      1.84 o
  -6   5   6        7.88        8.23      1.43 o
  -5   5   6       38.85       36.85      3.88 o
  -4   5   6       32.13       34.42      1.51 o
  -3   5   6       91.98       85.20      2.52 o
  -2   5   6        0.02       -0.28      0.35 o
  -1   5   6      433.87      368.66      7.96 o
   0   5   6        9.80       12.19      1.30 o
   1   5   6      149.77      124.35      3.68 o
   2   5   6       63.48       58.97      2.31 o
   3   5   6       20.07       17.92      1.13 o
  -6   6   6        1.17        3.02      1.12 o
  -5   6   6       12.69       15.28      1.62 o
  -4   6   6       22.94       21.28      1.44 o
  -3   6   6       13.67       13.29      1.07 o
  -2   6   6       21.94       21.03      0.93 o
  -1   6   6       15.07       14.65      1.26 o
   0   6   6       71.45       88.95      3.37 o
   1   6   6       26.22       26.94      1.88 o
   2   6   6        1.01        2.22      0.86 o
   3   6   6        2.82        2.41      1.11 o
  -5   7   6        8.85        9.32      1.37 o
  -4   7   6        5.14        4.58      1.03 o
  -3   7   6        9.81        8.64      1.02 o
  -2   7   6       41.54       38.09      1.25 o
  -1   7   6        8.82        8.12      1.04 o
   0   7   6        0.63        2.01      0.93 o
   1   7   6        8.00        8.55      1.21 o
   2   7   6        7.34       10.14      1.89 o
  -4   8   6       15.23       14.33      1.53 o
  -3   8   6       10.56       10.15      1.08 o
  -2   8   6        0.42        0.74      0.93 o
  -1   8   6        7.23        4.64      1.16 o
   0   8   6        6.08        7.28      1.29 o
  -1  -8   7        0.00       -0.01      1.31 o
   0  -8   7        0.77        0.13      0.97 o
  -4  -7   7        5.72        3.49      1.21 o
  -3  -7   7        0.45       -0.57      0.85 o
  -2  -7   7        4.44        5.74      2.33 o
  -1  -7   7        0.54       -0.60      1.09 o
   0  -7   7        0.35       -0.29      0.78 o
   1  -7   7        2.11        0.89      1.10 o
   2  -7   7        0.02       -1.26      1.04 o
  -5  -6   7        0.00       -1.09      1.23 o
  -4  -6   7        6.56        6.06      1.19 o
  -3  -6   7        0.00       -0.64      0.92 o
  -2  -6   7       28.58       25.85      1.75 o
  -1  -6   7       18.80       13.98      1.47 o
   0  -6   7        0.44       -0.33      0.73 o
   1  -6   7        0.03       -0.70      0.80 o
   2  -6   7        2.99        2.17      0.96 o
   3  -6   7        1.43        0.17      1.23 o
  -5  -5   7        0.88       -0.69      1.09 o
  -4  -5   7        3.75        2.83      1.00 o
  -3  -5   7       20.74       18.19      1.38 o
  -2  -5   7       93.91       93.00      2.60 o
  -1  -5   7        2.01        1.80      0.53 o
   0  -5   7       20.18       18.80      1.44 o
   1  -5   7        2.15        2.22      0.93 o
   2  -5   7        9.73       11.42      1.40 o
   3  -5   7       33.46       36.93      2.18 o
  -6  -4   7        4.97        5.60      1.33 o
  -5  -4   7        0.24        0.37      1.46 o
  -4  -4   7        9.09        8.26      1.14 o
  -3  -4   7       13.37       13.76      1.25 o
  -2  -4   7        1.81        2.80      0.75 o
  -1  -4   7       24.70       25.48      1.15 o
   0  -4   7        8.39       11.28      1.00 o
   1  -4   7       77.64       77.65      2.78 o
   2  -4   7        7.33        7.79      0.96 o
   3  -4   7       16.85       20.54      1.49 o
   4  -4   7       12.30       13.46      1.46 o
  -6  -3   7       69.82       78.96      3.45 o
  -5  -3   7       10.60       10.93      1.44 o
  -4  -3   7       51.07       48.39      2.10 o
  -3  -3   7       79.20       71.17      2.26 o
  -2  -3   7       61.04       61.61      2.07 o
  -1  -3   7      118.47      110.04      2.20 o
   0  -3   7       36.47       37.98      1.07 o
   1  -3   7       48.37       50.59      1.39 o
   2  -3   7       73.87       69.35      2.12 o
   3  -3   7        2.46        3.40      0.70 o
   4  -3   7        9.18        8.51      1.23 o
  -7  -2   7       27.32       34.24      5.44 o
  -6  -2   7        0.56        0.60      0.91 o
  -5  -2   7      108.43      110.69      3.75 o
  -4  -2   7       13.00       12.21      1.11 o
  -3  -2   7       50.72       52.22      1.65 o
  -2  -2   7      146.77      133.46      2.75 o
  -1  -2   7       40.17       43.37      1.15 o
   0  -2   7       82.32       89.17      1.75 o
   1  -2   7       56.75       50.96      1.21 o
   2  -2   7        0.01       -0.17      0.54 o
   3  -2   7        3.12        1.42      0.71 o
   4  -2   7        2.47        1.61      1.58 o
  -7  -1   7       23.38       22.40      1.75 o
  -6  -1   7        0.75       -0.21      0.84 o
  -5  -1   7        0.44       16.47      2.51 o
  -4  -1   7       21.67       23.12      1.08 o
  -3  -1   7       15.99       14.70      0.88 o
  -2  -1   7       53.90       48.26      1.44 o
  -1  -1   7      148.92      138.03      2.51 o
   0  -1   7        3.49        3.47      0.45 o
   1  -1   7        0.09       -0.03      0.37 o
   2  -1   7        4.10        4.10      0.70 o
   3  -1   7        4.43        4.47      1.28 o
   4  -1   7       26.05       27.39      1.92 o
  -7   0   7        1.69        2.52      0.91 o
  -6   0   7        8.32        8.00      1.30 o
  -5   0   7        0.62        4.76      1.12 o
  -4   0   7        6.15        6.48      0.74 o
  -3   0   7      115.16      112.66      2.12 o
  -2   0   7       53.76       51.04      1.17 o
  -1   0   7       43.23       38.77      1.27 o
   0   0   7      171.19      191.13      4.39 o
   1   0   7       23.28       21.25      0.95 o
   2   0   7       73.79       69.89      1.69 o
   3   0   7      194.39      191.71      4.38 o
   4   0   7        0.72        0.75      1.45 o
  -7   1   7        0.28        0.64      0.84 o
  -6   1   7        0.01       -0.60      0.58 o
  -5   1   7        7.10       52.73      4.87 o
  -4   1   7        0.56       -0.09      0.47 o
  -3   1   7      110.42      104.63      2.08 o
  -2   1   7       15.57       20.03      0.86 o
  -1   1   7       51.17       40.04      1.19 o
   0   1   7      146.31      173.91      4.82 o
   1   1   7      204.52      186.64      4.62 o
   2   1   7       87.71       83.69      2.09 o
   3   1   7       15.01       15.61      1.33 o
   4   1   7       55.32       60.39      2.49 o
  -7   2   7        0.07       -0.50      0.77 o
  -6   2   7        0.72        1.86      0.78 o
  -5   2   7       28.70       29.72      1.80 o
  -4   2   7        1.96        3.00      0.49 o
  -3   2   7       26.51       23.14      0.93 o
  -2   2   7        6.43        7.57      0.61 o
  -1   2   7      174.95      162.42      2.15 o
   0   2   7        8.14        6.67      0.56 o
   1   2   7       65.35       58.24      2.14 o
   2   2   7       23.60       25.29      1.16 o
   3   2   7       21.45       21.88      1.48 o
   4   2   7        0.63        0.80      0.77 o
  -7   3   7        5.99        4.46      1.11 o
  -6   3   7       18.34       18.07      1.63 o
  -5   3   7       14.07       13.21      1.30 o
  -4   3   7      124.79      111.61      2.70 o
  -3   3   7       25.58       21.38      1.09 o
  -2   3   7      162.56      150.20      2.25 o
  -1   3   7        7.53        8.41      1.18 o
   0   3   7      390.28      490.09      9.80 o
   1   3   7        2.16        1.75      0.80 o
   2   3   7       17.32       17.66      0.80 o
   3   3   7        1.85        1.96      0.61 o
   4   3   7       15.25       15.62      1.37 o
  -6   4   7       23.24       24.83      1.84 o
  -5   4   7        0.15        0.41      0.70 o
  -4   4   7        0.55        1.37      0.72 o
  -3   4   7       13.09       13.81      0.95 o
  -2   4   7        2.04        2.87      0.93 o
  -1   4   7        6.88        7.52      1.15 o
   0   4   7       60.85       72.77      2.80 o
   1   4   7       21.78       19.95      1.72 o
   2   4   7        0.00        0.60      0.70 o
   3   4   7        2.84        2.93      1.13 o
  -6   5   7        0.08       -0.47      1.29 o
  -5   5   7       20.54       20.59      2.03 o
  -4   5   7       18.38       17.89      1.97 o
  -3   5   7        4.98        4.83      0.64 o
  -2   5   7       18.75       17.44      1.61 o
  -1   5   7        7.58        5.70      0.94 o
   0   5   7       52.35       69.67      2.29 o
   1   5   7        0.96        1.59      0.94 o
   2   5   7        0.35        2.46      0.77 o
  -5   6   7        4.22        6.38      1.22 o
  -4   6   7        2.65        2.20      0.75 o
  -3   6   7       13.77       11.28      0.93 o
  -2   6   7        0.12        0.06      0.63 o
  -1   6   7        1.17        0.86      0.66 o
   0   6   7       10.28       16.48      1.36 o
   1   6   7        0.36        0.36      0.70 o
   2   6   7        2.26        3.19      1.32 o
  -4   7   7        0.76        0.98      0.79 o
  -3   7   7        0.06        0.42      1.16 o
  -2   7   7        0.98       -0.04      1.33 o
  -1   7   7        0.03       -0.21      0.65 o
   0   7   7        4.01        6.45      0.92 o
  -2  -7   8        1.14        0.57      1.15 o
  -1  -7   8        5.73        4.98      1.44 o
   0  -7   8        7.61       11.97      1.60 o
  -4  -6   8        0.21       -0.69      1.35 o
  -3  -6   8        3.79        1.45      1.90 o
  -2  -6   8        4.85        4.65      1.19 o
  -1  -6   8        1.55        0.11      1.06 o
   0  -6   8        0.09       -0.07      0.88 o
   1  -6   8        4.53        3.06      1.09 o
  -5  -5   8        5.88        6.47      1.29 o
  -4  -5   8        2.54        2.29      1.02 o
  -3  -5   8        5.68        7.38      1.05 o
  -2  -5   8        2.00        1.65      0.79 o
  -1  -5   8       35.04       38.46      2.14 o
   0  -5   8        0.55        0.40      0.85 o
   1  -5   8        0.00       -0.61      1.39 o
   2  -5   8        0.05       -1.45      0.97 o
  -5  -4   8        4.58        3.96      1.08 o
  -4  -4   8        2.56        2.22      0.88 o
  -3  -4   8       13.80       13.77      1.28 o
  -2  -4   8        6.82        8.52      0.90 o
  -1  -4   8        0.85        1.01      0.53 o
   0  -4   8        9.63       11.77      1.13 o
   1  -4   8       36.93       37.73      2.09 o
   2  -4   8       19.78       17.52      1.68 o
   3  -4   8        0.01        1.16      1.11 o
  -6  -3   8        8.41        8.66      1.51 o
  -5  -3   8       48.35       50.60      2.37 o
  -4  -3   8        8.17        8.71      1.21 o
  -3  -3   8       15.78       15.44      1.30 o
  -2  -3   8       14.83       14.91      1.22 o
  -1  -3   8       20.01       18.64      1.14 o
   0  -3   8       29.52       36.64      2.01 o
   1  -3   8       24.63       24.54      1.40 o
   2  -3   8        3.26        2.19      0.72 o
   3  -3   8        1.57        1.36      0.93 o
  -6  -2   8       15.81       16.86      1.69 o
  -5  -2   8       13.18       15.28      1.49 o
  -4  -2   8       36.46       35.51      2.23 o
  -3  -2   8       17.33       16.30      1.25 o
  -2  -2   8       95.61       88.23      2.22 o
  -1  -2   8        1.44        0.81      0.49 o
   0  -2   8       39.81       44.24      1.52 o
   1  -2   8        1.80        1.16      0.56 o
   2  -2   8        0.42       -0.46      0.66 o
   3  -2   8        0.08        0.61      0.91 o
  -6  -1   8       27.96       31.74      3.07 o
  -5  -1   8        1.68        1.51      0.84 o
  -4  -1   8       50.67       54.25      1.99 o
  -3  -1   8       68.63       67.49      1.90 o
  -2  -1   8        0.10       -0.51      0.42 o
  -1  -1   8      141.95      132.76      2.89 o
   0  -1   8       85.63      107.43      4.40 o
   1  -1   8       30.24       27.00      1.87 o
   2  -1   8       32.29       33.82      1.77 o
   3  -1   8        1.28        2.19      0.85 o
  -7   0   8       10.92       11.23      1.51 o
  -6   0   8        4.07        3.09      1.04 o
  -5   0   8        9.90       11.77      1.29 o
  -4   0   8       12.51       14.08      1.10 o
  -3   0   8        3.77        3.70      0.73 o
  -2   0   8       83.93       84.46      1.68 o
  -1   0   8      157.37      142.74      3.04 o
   0   0   8        3.74        5.14      0.61 o
   1   0   8      106.23       91.31      2.63 o
   2   0   8        3.15        3.12      0.96 o
   3   0   8       56.85       55.34      2.24 o
  -7   1   8        0.00        0.10      0.93 o
  -6   1   8       16.09       15.27      1.82 o
  -5   1   8        2.32        2.87      0.88 o
  -4   1   8       71.99       70.77      2.14 o
  -3   1   8       62.03       58.50      1.90 o
  -2   1   8       38.56       39.93      1.19 o
  -1   1   8        1.73        0.78      0.42 o
   0   1   8       42.02       50.95      2.06 o
   1   1   8       13.99       11.90      1.06 o
   2   1   8        0.55        0.34      0.63 o
   3   1   8        0.94        0.98      0.74 o
  -6   2   8       17.27       20.48      1.76 o
  -5   2   8      132.19      136.69      4.58 o
  -4   2   8        2.02        1.60      0.97 o
  -3   2   8      143.62      126.66      4.02 o
  -2   2   8       12.53       11.55      0.76 o
  -1   2   8      293.00      264.52      4.44 o
   0   2   8       46.12       52.16      3.43 o
   1   2   8       28.78       28.45      1.14 o
   2   2   8       13.85       13.43      1.08 o
   3   2   8        1.96        1.74      0.71 o
  -6   3   8        5.72        6.77      1.20 o
  -5   3   8       47.63       54.32      2.46 o
  -4   3   8       37.84       39.36      2.21 o
  -3   3   8       46.46       50.39      1.97 o
  -2   3   8       11.02       10.91      0.59 o
  -1   3   8       10.76        8.72      1.17 o
   0   3   8        2.89        2.75      0.88 o
   1   3   8        6.60        6.11      1.06 o
   2   3   8        5.52        5.98      1.44 o
   3   3   8        0.84        1.93      1.06 o
  -6   4   8       28.00       27.31      1.99 o
  -5   4   8        9.10        9.65      1.23 o
  -4   4   8       11.61       11.45      1.16 o
  -3   4   8        0.25        0.96      0.77 o
  -2   4   8       31.43       29.44      2.14 o
  -1   4   8        0.76        0.08      0.71 o
   0   4   8        2.14        2.56      0.88 o
   1   4   8        0.73        0.84      0.80 o
   2   4   8        2.51        3.85      1.91 o
  -5   5   8        0.71        1.23      0.81 o
  -4   5   8       11.11       10.81      1.16 o
  -3   5   8        1.84        1.39      0.46 o
  -2   5   8       15.54       13.17      1.50 o
  -1   5   8        3.62        3.89      0.88 o
   0   5   8        0.55        1.31      0.62 o
   1   5   8        1.01        2.19      0.84 o
  -4   6   8        6.18        5.62      0.92 o
  -3   6   8        0.17        0.34      0.85 o
  -2   6   8        0.31        0.54      0.78 o
  -1   6   8        0.92        0.55      0.72 o
   0   6   8       14.12       19.28      1.90 o
  -3  -5   9        2.35        1.24      0.95 o
  -2  -5   9        7.29        6.43      1.28 o
  -1  -5   9        0.04        0.50      0.89 o
   0  -5   9        0.12       -0.76      1.50 o
   1  -5   9        0.20       -0.68      2.23 o
  -4  -4   9        4.48        2.96      1.25 o
  -3  -4   9        0.96        1.68      0.84 o
  -2  -4   9        5.16        5.76      1.01 o
  -1  -4   9       25.33       26.77      2.57 o
   0  -4   9        0.99        0.43      0.71 o
   1  -4   9        2.88        1.21      2.13 o
  -5  -3   9        1.24        0.29      0.88 o
  -4  -3   9        0.22        0.38      0.82 o
  -3  -3   9        4.88        6.10      1.03 o
  -2  -3   9       12.43       12.05      1.22 o
  -1  -3   9       19.08       15.72      1.31 o
   0  -3   9       13.42       16.45      2.09 o
   1  -3   9        2.58        2.22      0.98 o
   2  -3   9       13.61       10.07      2.01 o
  -5  -2   9        1.90        2.66      0.98 o
  -4  -2   9        2.29        1.84      0.79 o
  -3  -2   9        4.60        4.20      0.88 o
  -2  -2   9       14.03       13.65      1.20 o
  -1  -2   9       15.51       16.32      2.04 o
   0  -2   9       10.92       11.51      1.13 o
   1  -2   9        0.16       -0.13      0.62 o
   2  -2   9        7.71        4.59      1.58 o
  -6  -1   9        3.21        1.54      1.98 o
  -5  -1   9        1.26        0.92      1.04 o
  -4  -1   9        0.04        0.02      0.75 o
  -3  -1   9        0.85        0.51      0.86 o
  -2  -1   9       13.98       13.72      1.68 o
  -1  -1   9       47.31       46.74      2.56 o
   0  -1   9       17.76       21.28      1.44 o
   1  -1   9       14.85       15.92      1.33 o
   2  -1   9        0.03        0.33      0.77 o
  -6   0   9        0.25       -1.49      1.00 o
  -5   0   9        0.21        1.32      0.99 o
  -4   0   9        0.12       -0.72      0.89 o
  -3   0   9        8.43       10.37      1.62 o
  -2   0   9        6.81        7.26      1.04 o
  -1   0   9        1.32        1.68      0.68 o
   0   0   9       63.01       77.77      3.91 o
   1   0   9        5.35        5.66      0.90 o
   2   0   9        4.05        2.78      0.90 o
  -6   1   9        0.00       -0.08      1.02 o
  -5   1   9        1.63        2.82      1.11 o
  -4   1   9        2.18        0.86      0.94 o
  -3   1   9        2.93        1.72      1.04 o
  -2   1   9        3.77        4.03      0.88 o
  -1   1   9        0.11        0.34      0.55 o
   0   1   9       12.57       14.06      1.00 o
   1   1   9        1.77        1.63      0.63 o
   2   1   9        2.27        1.92      0.73 o
  -6   2   9        9.87        9.82      1.88 o
  -5   2   9        9.36        8.00      1.44 o
  -4   2   9        1.44        1.35      0.88 o
  -3   2   9        4.47        3.81      1.00 o
  -2   2   9        3.89        5.88      0.71 o
  -1   2   9       10.56       13.04      0.96 o
   0   2   9        1.96        2.02      0.84 o
   1   2   9        8.42        9.02      1.33 o
   2   2   9       15.19       17.17      3.14 o
  -5   3   9        0.93        0.57      0.81 o
  -4   3   9        3.12        3.30      1.00 o
  -3   3   9        0.02        0.35      0.63 o
  -2   3   9        0.82       -0.15      0.68 o
  -1   3   9        2.29        2.71      0.88 o
   0   3   9        7.86       10.80      1.36 o
   1   3   9        0.55        1.57      0.88 o
  -5   4   9        1.42        1.03      1.08 o
  -4   4   9        0.54        0.14      0.67 o
  -3   4   9        2.29        0.91      1.20 o
  -2   4   9        1.12        1.33      0.85 o
  -1   4   9        0.47        1.27      1.20 o
   0   4   9        0.30        1.78      1.07 o
   1   4   9        0.13       -0.18      0.99 o
  -3   5   9        0.59        0.20      0.93 o
  -2   5   9        0.08        0.21      0.74 o
  -1   5   9        2.36        3.54      1.92 o
  -2  -4  10       16.23       15.74      1.76 o
  -1  -4  10        1.25       -0.08      1.93 o
  -3  -3  10        2.48        2.03      1.05 o
  -2  -3  10        0.28       -0.98      1.06 o
  -1  -3  10       13.50       13.20      1.92 o
   0  -3  10       12.91       18.31      1.92 o
  -4  -2  10        1.14       -0.33      1.02 o
  -3  -2  10        0.77        1.09      1.01 o
  -2  -2  10        0.09       -0.24      0.78 o
  -1  -2  10       11.01       13.93      1.78 o
   0  -2  10        8.63        9.46      1.36 o
  -4  -1  10        0.01       -0.13      0.92 o
  -3  -1  10        0.05       -0.68      1.03 o
  -2  -1  10        0.48       -0.25      0.93 o
  -1  -1  10       12.15        9.50      1.27 o
   0  -1  10        2.71        2.72      0.80 o
   1  -1  10        0.62        0.11      0.68 o
  -5   0  10        1.15        4.49      1.81 o
  -4   0  10        0.73        0.29      0.93 o
  -3   0  10        9.72       10.82      1.37 o
  -2   0  10        2.63        1.05      0.91 o
  -1   0  10        0.83        0.06      0.81 o
   0   0  10        0.79        0.52      0.66 o
   1   0  10        0.63        0.66      0.73 o
  -4   1  10        4.13        5.22      1.24 o
  -3   1  10        2.86        3.82      1.02 o
  -2   1  10        9.41        9.57      1.38 o
  -1   1  10        0.59        0.26      0.55 o
   0   1  10        0.02        0.62      0.55 o
  -4   2  10        6.26        5.89      1.22 o
  -3   2  10        6.21        6.22      1.14 o
  -2   2  10        3.54        4.77      1.23 o
  -1   2  10        1.40       -0.02      0.86 o
   0   2  10        2.05        1.96      1.03 o
  -3   3  10        0.01        0.58      1.22 o
  -2   3  10        2.53        2.34      1.08 o
  -1   3  10        0.97        1.63      1.01 o
 
